# Supplementary material for: 4-(4-Nitro­styr­yl)-N,N-diphenyl­aniline
Source: Acta Crystallogr Sect E Struct Rep Online. 2012 May 31;68(Pt 6):o1933. doi: 10.1107/S1600536812023719 (PMC3379487; doi:10.1107/S1600536812023719)
Supplement: Supplementary file 1 [file e-68-o1933-sup1.cif]

##############################################################################
#                                                                            #
# This CIF contains the data in a paper accepted for publication in          #
# Acta Crystallographica Section E. It conforms to the requirements of       #
# Notes for Authors for Acta Crystallographica Section E, and has been       #
# peer reviewed under the auspices of the IUCr Commission on Journals.       #
#                                                                            #
# Full details of the Crystallographic Information File format               #
# are given in the paper "The Crystallographic Information File (CIF):       #
# a New Standard Archive File for Crystallography" by S. R. Hall, F. H.      #
# Allen and I. D. Brown [Acta Cryst. (1991), A47, 655-685].                  #
#                                                                            #
# The current version of the core CIF dictionary is obtainable from          #
# ftp://ftp.iucr.org/pub/cif_core.dic.                                       #
#                                                                            #
# Software is freely available for graphical display of the structure(s)     #
# in this CIF. For information consult the CIF software page                 #
# http://www.iucr.org/resources/cif/software.                                #
#                                                                            #
# This file may be used for bona fide research purposes within the           #
# scientific community so long as proper attribution is given to the journal # 
# article from which it was obtained.                                        #
#                                                                            #
##############################################################################
data_I
_audit_creation_method     SHELXL-97
_chemical_name_systematic
;
4-(4-Nitrostyryl)-<i>N</i>,<i>N</i>-diphenylaniline
;
_chemical_name_common     ?
_chemical_formula_moiety     'C26 H20 N2 O2'
_chemical_formula_sum     'C26 H20 N2 O2'
_chemical_formula_iupac     'C26 H20 N2 O2'
_chemical_formula_weight     392.44
_chemical_melting_point     ?
_symmetry_cell_setting     monoclinic
_symmetry_space_group_name_H-M     'P 21/c '
_symmetry_space_group_name_Hall     '-P 2ybc'
loop_
    _symmetry_equiv_pos_as_xyz
    'x, y, z'
    '-x, y+1/2, -z+1/2'
    '-x, -y, -z'
    'x, -y-1/2, z-1/2'
_cell_length_a     8.4884(3)
_cell_length_b     8.9834(3)
_cell_length_c     27.0880(8)
_cell_angle_alpha     90.00
_cell_angle_beta     96.500(2)
_cell_angle_gamma     90.00
_cell_volume     2052.31(12)
_cell_formula_units_Z     4
_cell_measurement_reflns_used     1419
_cell_measurement_theta_min     2.39
_cell_measurement_theta_max     21.07
_cell_measurement_temperature     298(2)
_exptl_crystal_description     red
_exptl_crystal_colour     block
_exptl_crystal_size_max     0.30
_exptl_crystal_size_mid     0.20
_exptl_crystal_size_min     0.20
_exptl_crystal_density_diffrn     1.270
_exptl_crystal_density_meas     ?
_exptl_crystal_density_method     'not measured'
_exptl_crystal_F_000     824
_exptl_absorpt_coefficient_mu     0.081
_exptl_absorpt_correction_type     multi-scan
_exptl_absorpt_process_details     '(SADABS; Sheldrick, 1996)'
_exptl_absorpt_correction_T_min     0.9761
_exptl_absorpt_correction_T_max     0.9840
_exptl_special_details     ?
_diffrn_ambient_temperature     298(2)
_diffrn_radiation_type     MoK\a
_diffrn_radiation_wavelength     0.71073
_diffrn_radiation_source     'fine-focus sealed tube'
_diffrn_radiation_monochromator     graphite
_diffrn_measurement_device_type     'Bruker SMART CCD area-detector'
_diffrn_measurement_method     'phi and omega scans'
_diffrn_detector_area_resol_mean     ?
_diffrn_reflns_number     7675
_diffrn_reflns_av_R_equivalents     0.0257
_diffrn_reflns_av_sigmaI/netI     0.0342
_diffrn_reflns_theta_min     2.39
_diffrn_reflns_theta_max     25.00
_diffrn_reflns_theta_full     25.00
_diffrn_measured_fraction_theta_max     0.998
_diffrn_measured_fraction_theta_full     0.998
_diffrn_reflns_limit_h_min     -8
_diffrn_reflns_limit_h_max     10
_diffrn_reflns_limit_k_min     -10
_diffrn_reflns_limit_k_max     7
_diffrn_reflns_limit_l_min     -32
_diffrn_reflns_limit_l_max     32
_diffrn_standards_number     ?
_diffrn_standards_interval_count     ?
_diffrn_standards_interval_time     ?
_diffrn_standards_decay_%     ?
_refine_special_details
;
Refinement of <i>F</i>^2^ against ALL reflections. The weighted <i>R</i>-factor
<i>wR</i> and goodness of fit <i>S</i> are based on <i>F</i>^2^, conventional
<i>R</i>-factors <i>R</i> are based on <i>F</i>, with <i>F</i> set to zero for
negative <i>F</i>^2^. The threshold expression of <i>F</i>^2^ >
\s(<i>F</i>^2^) is used only for calculating <i>R</i>-factors(gt) <i>etc</i>.
and is not relevant to the choice of reflections for refinement.
<i>R</i>-factors based on <i>F</i>^2^ are statistically about twice as large
as those based on <i>F</i>, and <i>R</i>- factors based on ALL data will be
even larger.
;
_reflns_number_total     3606
_reflns_number_gt     2213
_reflns_threshold_expression     I>2sigma(I)
_refine_ls_structure_factor_coef     Fsqd
_refine_ls_matrix_type     full
_refine_ls_R_factor_all     0.0954
_refine_ls_R_factor_gt     0.0565
_refine_ls_wR_factor_gt     0.1538
_refine_ls_wR_factor_ref     0.1850
_refine_ls_goodness_of_fit_ref     1.044
_refine_ls_restrained_S_all     1.048
_refine_ls_number_reflns     3606
_refine_ls_number_parameters     272
_refine_ls_number_restraints     7
_refine_ls_hydrogen_treatment     constr
_refine_ls_weighting_scheme     calc
_refine_ls_weighting_details
         'calc w=1/[\s^2^(Fo^2^)+(0.0857P)^2^+0.4264P] where P=(Fo^2^+2Fc^2^)/3'
_atom_sites_solution_hydrogens     geom
_atom_sites_solution_primary     direct
_atom_sites_solution_secondary     difmap
_refine_ls_shift/su_max     0.000
_refine_ls_shift/su_mean     0.000
_refine_diff_density_max     0.440
_refine_diff_density_min     -0.199
_refine_ls_extinction_method     'SHELXL97 (Sheldrick, 2008)'
_refine_ls_extinction_coef     0.0070(17)
_refine_ls_extinction_expression
                                  'Fc^*^=kFc[1+0.001xFc^2^\l^3^/sin(2\q)]^-1/4^'
loop_
    _atom_type_symbol
    _atom_type_description
    _atom_type_scat_dispersion_real
    _atom_type_scat_dispersion_imag
    _atom_type_scat_source
    'C' 'C' 0.0033 0.0016
                         'International Tables Vol C Tables 4.2.6.8 and 6.1.1.4'
    'H' 'H' 0.0000 0.0000
                         'International Tables Vol C Tables 4.2.6.8 and 6.1.1.4'
    'N' 'N' 0.0061 0.0033
                         'International Tables Vol C Tables 4.2.6.8 and 6.1.1.4'
    'O' 'O' 0.0106 0.0060
                         'International Tables Vol C Tables 4.2.6.8 and 6.1.1.4'
_computing_data_collection     'SMART (Bruker, 2007)'
_computing_cell_refinement     'SAINT (Bruker, 2007)'
_computing_data_reduction     'SAINT (Bruker, 2007)'
_computing_structure_solution     'SHELXS97 (Sheldrick, 2008)'
_computing_structure_refinement     'SHELXL97 (Sheldrick, 2008)'
_computing_molecular_graphics     'SHELXTL (Sheldrick, 2008)'
_computing_publication_material     'SHELXTL (Sheldrick, 2008)'
loop_
    _atom_site_type_symbol
    _atom_site_label
    _atom_site_fract_x
    _atom_site_fract_y
    _atom_site_fract_z
    _atom_site_U_iso_or_equiv
    _atom_site_adp_type
    _atom_site_calc_flag
    _atom_site_refinement_flags
    _atom_site_occupancy
    _atom_site_symmetry_multiplicity
    _atom_site_disorder_assembly
    _atom_site_disorder_group
    O O1 0.1022(4) 0.1217(4) 1.06736(14) 0.1466(14) Uani d . 1 1 . .
    O O2 0.2236(5) -0.0213(4) 1.02338(11) 0.1424(13) Uani d . 1 1 . .
    N N1 0.4781(2) 1.2271(2) 0.81947(8) 0.0608(6) Uani d . 1 1 . .
    N N2 0.1826(4) 0.1004(4) 1.03580(13) 0.0983(10) Uani d . 1 1 . .
    C C1 0.3616(3) 1.3187(3) 0.78910(9) 0.0553(7) Uani d . 1 1 . .
    C C2 0.3483(3) 1.4677(3) 0.79922(10) 0.0654(7) Uani d . 1 1 . .
    H H2 0.4128 1.5106 0.8254 0.078 Uiso calc R 1 1 . .
    C C3 0.2364(4) 1.5551(4) 0.76972(13) 0.0805(9) Uani d . 1 1 . .
    H H3 0.2289 1.6559 0.7770 0.097 Uiso calc R 1 1 . .
    C C4 0.1355(4) 1.4960(5) 0.72958(14) 0.0883(10) Uani d . 1 1 . .
    H H4 0.0631 1.5566 0.7107 0.106 Uiso calc R 1 1 . .
    C C5 0.1463(4) 1.3478(4) 0.71906(13) 0.0938(11) Uani d . 1 1 . .
    H H5 0.0806 1.3053 0.6930 0.113 Uiso calc R 1 1 . .
    C C6 0.2598(4) 1.2596(3) 0.74862(11) 0.0808(9) Uani d . 1 1 . .
    H H6 0.2677 1.1590 0.7411 0.097 Uiso calc R 1 1 . .
    C C7 0.6385(3) 1.2784(3) 0.83323(9) 0.0520(6) Uani d . 1 1 . .
    C C8 0.7061(3) 1.3620(3) 0.80040(11) 0.0685(8) Uani d . 1 1 . .
    H H8 0.6519 1.3862 0.7697 0.082 Uiso calc R 1 1 . .
    C C9 0.8628(4) 1.4119(3) 0.81420(15) 0.0855(10) Uani d . 1 1 . .
    H H9 0.9097 1.4701 0.7915 0.103 Uiso calc R 1 1 . .
    C C10 0.9527(4) 1.3801(3) 0.85959(15) 0.0848(10) Uani d . 1 1 . .
    H H10 1.0551 1.4169 0.8667 0.102 Uiso calc R 1 1 . .
    C C11 0.8878(4) 1.2964(3) 0.89204(12) 0.0769(8) Uani d . 1 1 . .
    H H11 0.9441 1.2712 0.9224 0.092 Uiso calc R 1 1 . .
    C C12 0.7319(3) 1.2467(3) 0.87945(10) 0.0638(7) Uani d . 1 1 . .
    H H12 0.6861 1.1894 0.9026 0.077 Uiso calc R 1 1 . .
    C C13 0.4293(3) 1.0942(3) 0.83959(9) 0.0550(7) Uani d . 1 1 . .
    C C14 0.2812(3) 1.0854(3) 0.85408(10) 0.0634(7) Uani d . 1 1 . .
    H H14 0.2101 1.1638 0.8479 0.076 Uiso calc R 1 1 . .
    C C15 0.2386(4) 0.9612(3) 0.87764(11) 0.0701(8) Uani d . 1 1 . .
    H H15 0.1375 0.9567 0.8877 0.084 Uiso calc R 1 1 . .
    C C16 0.3393(3) 0.8402(3) 0.88742(10) 0.0664(7) Uani d U 1 1 . .
    C C17 0.4834(3) 0.8447(3) 0.87023(11) 0.0679(7) Uani d U 1 1 . .
    H H17 0.5512 0.7634 0.8746 0.081 Uiso calc R 1 1 . .
    C C18 0.5286(3) 0.9702(3) 0.84636(11) 0.0667(7) Uani d . 1 1 . .
    H H18 0.6272 0.9725 0.8345 0.080 Uiso calc R 1 1 . .
    C C19 0.2936(4) 0.7155(3) 0.91720(11) 0.0761(8) Uani d U 1 1 . .
    H H19 0.1950 0.7239 0.9288 0.091 Uiso calc R 1 1 . .
    C C20 0.3702(4) 0.5964(3) 0.92954(11) 0.0729(8) Uani d U 1 1 . .
    H H20 0.4687 0.5873 0.9180 0.088 Uiso calc R 1 1 . .
    C C21 0.3225(3) 0.4725(3) 0.95959(10) 0.0640(7) Uani d U 1 1 . .
    C C22 0.2273(3) 0.4916(3) 0.99516(12) 0.0730(8) Uani d . 1 1 . .
    H H22 0.1908 0.5861 1.0021 0.088 Uiso calc R 1 1 . .
    C C23 0.1839(3) 0.3702(4) 1.02138(12) 0.0793(9) Uani d . 1 1 . .
    H H23 0.1189 0.3830 1.0465 0.095 Uiso calc R 1 1 . .
    C C24 0.2349(3) 0.2320(3) 1.01095(11) 0.0691(8) Uani d . 1 1 . .
    C C25 0.3328(4) 0.2112(3) 0.97748(11) 0.0768(9) Uani d . 1 1 . .
    H H25 0.3709 0.1169 0.9711 0.092 Uiso calc R 1 1 . .
    C C26 0.3760(4) 0.3325(3) 0.95259(11) 0.0752(8) Uani d . 1 1 . .
    H H26 0.4469 0.3190 0.9292 0.090 Uiso calc R 1 1 . .
loop_
    _atom_site_aniso_label
    _atom_site_aniso_U_11
    _atom_site_aniso_U_22
    _atom_site_aniso_U_33
    _atom_site_aniso_U_12
    _atom_site_aniso_U_13
    _atom_site_aniso_U_23
    O1 0.102(2) 0.178(3) 0.165(3) -0.0168(19) 0.041(2) 0.086(2)
    O2 0.225(4) 0.0826(19) 0.114(2) -0.039(2) -0.005(2) 0.0338(17)
    N1 0.0531(13) 0.0507(13) 0.0774(15) -0.0088(10) 0.0022(11) 0.0142(11)
    N2 0.093(2) 0.103(3) 0.093(2) -0.029(2) -0.0151(18) 0.038(2)
    C1 0.0514(15) 0.0541(16) 0.0602(15) -0.0067(12) 0.0048(12) 0.0089(12)
    C2 0.0701(18) 0.0632(19) 0.0639(17) 0.0010(14) 0.0119(14) 0.0016(14)
    C3 0.077(2) 0.076(2) 0.093(2) 0.0177(17) 0.0258(19) 0.0167(18)
    C4 0.0605(19) 0.107(3) 0.098(3) 0.0091(18) 0.0143(18) 0.046(2)
    C5 0.079(2) 0.110(3) 0.086(2) -0.025(2) -0.0210(18) 0.025(2)
    C6 0.089(2) 0.0646(19) 0.084(2) -0.0166(16) -0.0122(18) 0.0074(16)
    C7 0.0505(14) 0.0440(14) 0.0622(15) -0.0018(11) 0.0101(12) 0.0037(12)
    C8 0.0616(17) 0.0667(18) 0.0794(19) 0.0054(14) 0.0177(15) 0.0196(15)
    C9 0.0581(18) 0.072(2) 0.131(3) -0.0009(15) 0.031(2) 0.0299(19)
    C10 0.0476(17) 0.069(2) 0.136(3) -0.0007(15) 0.0042(19) 0.010(2)
    C11 0.0645(19) 0.076(2) 0.086(2) -0.0012(16) -0.0068(16) 0.0027(17)
    C12 0.0594(16) 0.0646(17) 0.0673(17) -0.0032(13) 0.0075(13) 0.0034(13)
    C13 0.0568(16) 0.0473(15) 0.0599(15) -0.0101(12) 0.0029(12) 0.0041(11)
    C14 0.0604(17) 0.0576(17) 0.0724(18) -0.0102(13) 0.0086(14) 0.0010(13)
    C15 0.0655(18) 0.0692(19) 0.0760(19) -0.0166(15) 0.0093(15) 0.0024(15)
    C16 0.0727(16) 0.0654(16) 0.0598(16) -0.0262(15) 0.0022(13) 0.0002(12)
    C17 0.0739(17) 0.0495(16) 0.0790(19) -0.0023(13) 0.0024(14) 0.0040(13)
    C18 0.0679(18) 0.0557(17) 0.0778(18) -0.0030(14) 0.0136(14) 0.0061(14)
    C19 0.078(2) 0.0675(16) 0.080(2) -0.0169(13) -0.0011(15) 0.0085(14)
    C20 0.081(2) 0.0664(16) 0.0682(18) -0.0164(13) -0.0052(15) 0.0025(13)
    C21 0.0659(17) 0.0672(17) 0.0566(16) -0.0140(14) -0.0033(14) 0.0054(12)
    C22 0.0665(18) 0.0613(18) 0.089(2) 0.0021(14) -0.0002(16) 0.0082(16)
    C23 0.0585(18) 0.094(3) 0.085(2) -0.0007(17) 0.0104(16) 0.0212(19)
    C24 0.0645(18) 0.072(2) 0.0670(18) -0.0163(16) -0.0075(15) 0.0249(15)
    C25 0.103(2) 0.0576(18) 0.0674(18) -0.0071(16) -0.0012(18) 0.0044(15)
    C26 0.095(2) 0.068(2) 0.0633(17) -0.0131(17) 0.0124(16) -0.0006(15)
_geom_special_details
;
All e.s.d.'s (except the e.s.d. in the dihedral angle between two l.s. planes)
are estimated using the full covariance matrix. The cell e.s.d.'s are taken
into account individually in the estimation of e.s.d.'s in distances, angles
and torsion angles; correlations between e.s.d.'s in cell parameters are only
used when they are defined by crystal symmetry. An approximate (isotropic)
treatment of cell e.s.d.'s is used for estimating e.s.d.'s involving l.s.
planes.
;
loop_
    _geom_bond_atom_site_label_1
    _geom_bond_atom_site_label_2
    _geom_bond_site_symmetry_2
    _geom_bond_distance
    _geom_bond_publ_flag
    O1 N2 . 1.168(4) ?
    O2 N2 . 1.207(4) ?
    N1 C13 . 1.395(3) ?
    N1 C7 . 1.445(3) ?
    N1 C1 . 1.465(3) ?
    N2 C24 . 1.454(4) ?
    C1 C2 . 1.373(4) ?
    C1 C6 . 1.420(4) ?
    C2 C3 . 1.409(4) ?
    C2 H2 . 0.9300 ?
    C3 C4 . 1.410(5) ?
    C3 H3 . 0.9300 ?
    C4 C5 . 1.367(5) ?
    C4 H4 . 0.9300 ?
    C5 C6 . 1.422(4) ?
    C5 H5 . 0.9300 ?
    C6 H6 . 0.9300 ?
    C7 C8 . 1.342(3) ?
    C7 C12 . 1.433(4) ?
    C8 C9 . 1.413(4) ?
    C8 H8 . 0.9300 ?
    C9 C10 . 1.401(5) ?
    C9 H9 . 0.9300 ?
    C10 C11 . 1.323(4) ?
    C10 H10 . 0.9300 ?
    C11 C12 . 1.402(4) ?
    C11 H11 . 0.9300 ?
    C12 H12 . 0.9300 ?
    C13 C14 . 1.361(4) ?
    C13 C18 . 1.397(4) ?
    C14 C15 . 1.355(4) ?
    C14 H14 . 0.9300 ?
    C15 C16 . 1.390(4) ?
    C15 H15 . 0.9300 ?
    C16 C17 . 1.358(4) ?
    C16 C19 . 1.458(4) ?
    C17 C18 . 1.375(4) ?
    C17 H17 . 0.9300 ?
    C18 H18 . 0.9300 ?
    C19 C20 . 1.276(4) ?
    C19 H19 . 0.9300 ?
    C20 C21 . 1.463(4) ?
    C20 H20 . 0.9300 ?
    C21 C22 . 1.337(4) ?
    C21 C26 . 1.358(4) ?
    C22 C23 . 1.374(4) ?
    C22 H22 . 0.9300 ?
    C23 C24 . 1.356(4) ?
    C23 H23 . 0.9300 ?
    C24 C25 . 1.310(4) ?
    C25 C26 . 1.354(4) ?
    C25 H25 . 0.9300 ?
    C26 H26 . 0.9300 ?
loop_
    _geom_angle_atom_site_label_1
    _geom_angle_atom_site_label_2
    _geom_angle_atom_site_label_3
    _geom_angle_site_symmetry_1
    _geom_angle_site_symmetry_3
    _geom_angle
    _geom_angle_publ_flag
    C13 N1 C7 . . 119.0(2) ?
    C13 N1 C1 . . 119.2(2) ?
    C7 N1 C1 . . 121.44(19) ?
    O1 N2 O2 . . 124.3(4) ?
    O1 N2 C24 . . 116.1(4) ?
    O2 N2 C24 . . 119.6(4) ?
    C2 C1 C6 . . 117.5(3) ?
    C2 C1 N1 . . 120.0(2) ?
    C6 C1 N1 . . 122.5(2) ?
    C1 C2 C3 . . 119.7(3) ?
    C1 C2 H2 . . 120.1 ?
    C3 C2 H2 . . 120.1 ?
    C2 C3 C4 . . 122.6(3) ?
    C2 C3 H3 . . 118.7 ?
    C4 C3 H3 . . 118.7 ?
    C5 C4 C3 . . 118.6(3) ?
    C5 C4 H4 . . 120.7 ?
    C3 C4 H4 . . 120.7 ?
    C4 C5 C6 . . 118.8(3) ?
    C4 C5 H5 . . 120.6 ?
    C6 C5 H5 . . 120.6 ?
    C1 C6 C5 . . 122.7(3) ?
    C1 C6 H6 . . 118.6 ?
    C5 C6 H6 . . 118.6 ?
    C8 C7 C12 . . 117.0(2) ?
    C8 C7 N1 . . 118.0(2) ?
    C12 C7 N1 . . 125.0(2) ?
    C7 C8 C9 . . 117.6(3) ?
    C7 C8 H8 . . 121.2 ?
    C9 C8 H8 . . 121.2 ?
    C10 C9 C8 . . 124.7(3) ?
    C10 C9 H9 . . 117.6 ?
    C8 C9 H9 . . 117.6 ?
    C11 C10 C9 . . 118.2(3) ?
    C11 C10 H10 . . 120.9 ?
    C9 C10 H10 . . 120.9 ?
    C10 C11 C12 . . 118.2(3) ?
    C10 C11 H11 . . 120.9 ?
    C12 C11 H11 . . 120.9 ?
    C11 C12 C7 . . 124.3(3) ?
    C11 C12 H12 . . 117.9 ?
    C7 C12 H12 . . 117.9 ?
    C14 C13 N1 . . 119.2(2) ?
    C14 C13 C18 . . 118.6(2) ?
    N1 C13 C18 . . 122.2(2) ?
    C15 C14 C13 . . 119.2(3) ?
    C15 C14 H14 . . 120.4 ?
    C13 C14 H14 . . 120.4 ?
    C14 C15 C16 . . 122.9(3) ?
    C14 C15 H15 . . 118.6 ?
    C16 C15 H15 . . 118.6 ?
    C17 C16 C15 . . 118.0(3) ?
    C17 C16 C19 . . 121.3(3) ?
    C15 C16 C19 . . 120.6(3) ?
    C16 C17 C18 . . 119.7(3) ?
    C16 C17 H17 . . 120.1 ?
    C18 C17 H17 . . 120.1 ?
    C17 C18 C13 . . 121.3(3) ?
    C17 C18 H18 . . 119.4 ?
    C13 C18 H18 . . 119.4 ?
    C20 C19 C16 . . 129.0(3) ?
    C20 C19 H19 . . 115.5 ?
    C16 C19 H19 . . 115.5 ?
    C19 C20 C21 . . 128.2(3) ?
    C19 C20 H20 . . 115.9 ?
    C21 C20 H20 . . 115.9 ?
    C22 C21 C26 . . 117.3(3) ?
    C22 C21 C20 . . 122.1(3) ?
    C26 C21 C20 . . 120.6(3) ?
    C21 C22 C23 . . 119.4(3) ?
    C21 C22 H22 . . 120.3 ?
    C23 C22 H22 . . 120.3 ?
    C24 C23 C22 . . 120.6(3) ?
    C24 C23 H23 . . 119.7 ?
    C22 C23 H23 . . 119.7 ?
    C25 C24 C23 . . 121.2(3) ?
    C25 C24 N2 . . 117.1(3) ?
    C23 C24 N2 . . 121.8(3) ?
    C24 C25 C26 . . 117.3(3) ?
    C24 C25 H25 . . 121.4 ?
    C26 C25 H25 . . 121.4 ?
    C25 C26 C21 . . 124.2(3) ?
    C25 C26 H26 . . 117.9 ?
    C21 C26 H26 . . 117.9 ?
loop_
    _geom_torsion_atom_site_label_1
    _geom_torsion_atom_site_label_2
    _geom_torsion_atom_site_label_3
    _geom_torsion_atom_site_label_4
    _geom_torsion_site_symmetry_1
    _geom_torsion_site_symmetry_2
    _geom_torsion_site_symmetry_3
    _geom_torsion_site_symmetry_4
    _geom_torsion
    _geom_torsion_publ_flag
    C13 N1 C1 C2 . . . . 129.1(3) ?
    C7 N1 C1 C2 . . . . -44.5(3) ?
    C13 N1 C1 C6 . . . . -51.1(3) ?
    C7 N1 C1 C6 . . . . 135.3(3) ?
    C6 C1 C2 C3 . . . . 0.0(4) ?
    N1 C1 C2 C3 . . . . 179.7(2) ?
    C1 C2 C3 C4 . . . . 0.1(4) ?
    C2 C3 C4 C5 . . . . 0.3(5) ?
    C3 C4 C5 C6 . . . . -0.6(5) ?
    C2 C1 C6 C5 . . . . -0.4(4) ?
    N1 C1 C6 C5 . . . . 179.9(3) ?
    C4 C5 C6 C1 . . . . 0.7(5) ?
    C13 N1 C7 C8 . . . . 151.6(2) ?
    C1 N1 C7 C8 . . . . -34.8(3) ?
    C13 N1 C7 C12 . . . . -28.3(4) ?
    C1 N1 C7 C12 . . . . 145.3(2) ?
    C12 C7 C8 C9 . . . . -0.2(4) ?
    N1 C7 C8 C9 . . . . 179.9(2) ?
    C7 C8 C9 C10 . . . . 0.2(5) ?
    C8 C9 C10 C11 . . . . 0.6(5) ?
    C9 C10 C11 C12 . . . . -1.2(5) ?
    C10 C11 C12 C7 . . . . 1.1(4) ?
    C8 C7 C12 C11 . . . . -0.4(4) ?
    N1 C7 C12 C11 . . . . 179.5(2) ?
    C7 N1 C13 C14 . . . . 139.6(3) ?
    C1 N1 C13 C14 . . . . -34.2(3) ?
    C7 N1 C13 C18 . . . . -39.1(4) ?
    C1 N1 C13 C18 . . . . 147.1(3) ?
    N1 C13 C14 C15 . . . . -174.2(2) ?
    C18 C13 C14 C15 . . . . 4.5(4) ?
    C13 C14 C15 C16 . . . . -0.7(4) ?
    C14 C15 C16 C17 . . . . -3.4(4) ?
    C14 C15 C16 C19 . . . . 173.8(3) ?
    C15 C16 C17 C18 . . . . 3.5(4) ?
    C19 C16 C17 C18 . . . . -173.8(3) ?
    C16 C17 C18 C13 . . . . 0.4(4) ?
    C14 C13 C18 C17 . . . . -4.5(4) ?
    N1 C13 C18 C17 . . . . 174.2(2) ?
    C17 C16 C19 C20 . . . . -3.1(5) ?
    C15 C16 C19 C20 . . . . 179.7(3) ?
    C16 C19 C20 C21 . . . . 179.8(3) ?
    C19 C20 C21 C22 . . . . -29.6(5) ?
    C19 C20 C21 C26 . . . . 151.3(3) ?
    C26 C21 C22 C23 . . . . -2.3(4) ?
    C20 C21 C22 C23 . . . . 178.6(3) ?
    C21 C22 C23 C24 . . . . -0.9(4) ?
    C22 C23 C24 C25 . . . . 3.4(5) ?
    C22 C23 C24 N2 . . . . -175.9(3) ?
    O1 N2 C24 C25 . . . . 176.1(3) ?
    O2 N2 C24 C25 . . . . -3.6(5) ?
    O1 N2 C24 C23 . . . . -4.6(5) ?
    O2 N2 C24 C23 . . . . 175.7(3) ?
    C23 C24 C25 C26 . . . . -2.3(5) ?
    N2 C24 C25 C26 . . . . 177.0(3) ?
    C24 C25 C26 C21 . . . . -1.2(5) ?
    C22 C21 C26 C25 . . . . 3.5(4) ?
    C20 C21 C26 C25 . . . . -177.4(3) ?
loop_
    _geom_hbond_atom_site_label_D
    _geom_hbond_atom_site_label_H
    _geom_hbond_atom_site_label_A
    _geom_hbond_site_symmetry_A
    _geom_hbond_distance_DH
    _geom_hbond_distance_HA
    _geom_hbond_distance_DA
    _geom_hbond_angle_DHA
    C15 H15 O1 3_567 0.93 2.58 3.481(4) 162.1
    C12 H12 O2 3_667 0.93 2.56 3.308(4) 138.1
data_global
_journal_date_recd_electronic     2012-05-13
_journal_date_accepted     2012-05-24
_journal_name_full     'Acta Crystallographica, Section E'
_journal_year     2012
_journal_volume     68
_journal_issue      6
_journal_page_first     o1933
_journal_page_last     o1933
_journal_paper_category     QO
_journal_paper_doi     10.1107/S1600536812023719
_journal_coeditor_code     CV5302
_publ_contact_author
;
      Jie-Ying Wu
      Deparment of Chemistry, Anhui University,
      Hefei 230039,
      People's Republic of China
;
_publ_contact_author_email     'jywu1957@163.com'
_publ_contact_author_fax     '086 0551 5107342'
_publ_contact_author_phone     '086 0551 5108151'
_publ_section_title
;
4-(4-Nitrostyryl)-<i>N</i>,<i>N</i>-diphenylaniline
;
loop_
    _publ_author_name
    _publ_author_address
    'Zhang, Zhi-Wen'
;     Deparment of Chemistry, Anhui University
      Hefei 230039
      Peoples Republic of China
      Key Laboratory of Functional Inorganic Materials
      Chemistry
      Hefei 230039
      Peoples Republic of China
;
    'Liu, Yan-Qiu'
;     Deparment of Chemistry, Anhui University
      Hefei 230039
      Peoples Republic of China
      Key Laboratory of Functional Inorganic Materials
      Chemistry
      Hefei 230039
      Peoples Republic of China
;
    'Zhu, Yu-Chao'
;     Deparment of Chemistry, Anhui University
      Hefei 230039
      Peoples Republic of China
      Key Laboratory of Functional Inorganic Materials
      Chemistry
      Hefei 230039
      Peoples Republic of China
;
    'Wu, Jie-Ying'
;     Deparment of Chemistry, Anhui University
      Hefei 230039
      Peoples Republic of China
      Key Laboratory of Functional Inorganic Materials
      Chemistry
      Hefei 230039
      Peoples Republic of China
;
