# Supplementary material for: 4-(4-Nitro­styr­yl)-N,N-diphenyl­aniline
Source: Acta Crystallogr Sect E Struct Rep Online. 2012 May 31;68(Pt 6):o1933. doi: 10.1107/S1600536812023719 (PMC3379487; doi:10.1107/S1600536812023719)
Supplement: Supplementary file 2 [file e-68-o1933-Isup2.hkl]

# 
# h,k,l, Fc-squared, Fo-squared, sigma(Fo-squared) and status flag 
# 
data_I
_shelx_title ' LIU in P2(1)/c' 
_shelx_refln_list_code          4 
_shelx_F_calc_maximum      201.61 
_exptl_crystal_F_000       824.00 
_reflns_d_resolution_high  0.8410 
 
loop_ 
 _symmetry_equiv_pos_as_xyz 
 'x, y, z' 
 '-x, y+1/2, -z+1/2' 
 '-x, -y, -z' 
 'x, -y-1/2, z-1/2' 
 
_cell_length_a     8.4884 
_cell_length_b     8.9834 
_cell_length_c    27.0880 
_cell_angle_alpha  90.000 
_cell_angle_beta   96.500 
_cell_angle_gamma  90.000 
 
_shelx_F_squared_multiplier     1.000 
 
loop_ 
 _refln_index_h 
 _refln_index_k 
 _refln_index_l 
 _refln_F_squared_calc 
 _refln_F_squared_meas 
 _refln_F_squared_sigma 
 _refln_observed_status 
   2   0   0    24081.48    24864.68    233.66 o 
   3   0   0       62.02       54.78      4.88 o 
   4   0   0       35.30       40.47      5.23 o 
   5   0   0      668.76      644.88     17.83 o 
   6   0   0       75.36       83.38      8.72 o 
   7   0   0       92.11       78.85      9.42 o 
   8   0   0      155.30      174.46     12.91 o 
   9   0   0        0.21       -2.44      4.19 o 
  10   0   0       40.91       15.35      7.33 o 
   2   1   0       62.26       71.78      2.48 o 
   3   1   0      171.26      155.38      4.02 o 
   4   1   0     1823.63     1839.87     21.47 o 
   5   1   0        0.02       -0.55      2.62 o 
   6   1   0       18.62       27.77      3.95 o 
   7   1   0        7.82       11.25      6.63 o 
   8   1   0       22.05       31.42      5.11 o 
   9   1   0        0.33        1.85      3.82 o 
   0   2   0       41.13       63.50      3.84 o 
   1   2   0     1660.28     1660.66     26.29 o 
   2   2   0      208.89      217.38      4.11 o 
   3   2   0     1110.92     1169.86     11.95 o 
   4   2   0        0.62       -2.39      1.63 o 
   5   2   0      261.87      234.38      6.42 o 
   6   2   0        4.28       -0.42      2.33 o 
   7   2   0        9.62       -0.38      5.93 o 
   8   2   0       26.82       17.62      4.56 o 
   9   2   0       30.47       29.79      5.58 o 
   1   3   0       28.67       26.14      1.79 o 
   2   3   0        5.16        1.53      0.82 o 
   3   3   0      275.52      309.66      4.99 o 
   4   3   0        5.84        5.46      2.68 o 
   5   3   0      235.43      246.04      6.72 o 
   6   3   0       70.10       75.20      6.12 o 
   7   3   0        4.04        5.23      3.49 o 
   8   3   0        6.78       13.08      4.19 o 
   9   3   0       48.02       48.18      6.53 o 
   0   4   0      536.07      562.45     14.33 o 
   1   4   0      602.92      642.23      8.07 o 
   2   4   0     1198.75     1162.79     10.94 o 
   3   4   0        0.26       -0.86      0.97 o 
   4   4   0      859.39      831.99      9.63 o 
   5   4   0       15.82       11.97      2.37 o 
   6   4   0       45.41       42.54      3.96 o 
   7   4   0       42.75       50.75      4.77 o 
   8   4   0       79.49       78.67      7.39 o 
   9   4   0       28.11       36.28      9.07 o 
   1   5   0      101.08       72.42      3.33 o 
   2   5   0      664.44      722.44     10.04 o 
   3   5   0        9.63        7.20      1.79 o 
   4   5   0       92.46       92.56      4.64 o 
   5   5   0       71.53       72.01      4.75 o 
   6   5   0       82.18       67.53      6.53 o 
   7   5   0      182.77      158.28     12.21 o 
   8   5   0       33.00       43.95      9.07 o 
   0   6   0        9.03        5.23      3.49 o 
   1   6   0        4.23        4.12      4.71 o 
   2   6   0       23.97       20.43      3.32 o 
   3   6   0        0.62        0.31      1.36 o 
   4   6   0      139.79      146.80      5.80 o 
   5   6   0        0.54        3.34      2.18 o 
   6   6   0      142.91      140.10     13.26 o 
   7   6   0       63.83       65.43      7.27 o 
   8   6   0        0.15       -6.09      4.88 o 
   1   7   0        1.63        4.22      3.31 o 
   2   7   0      194.40      191.61      8.35 o 
   3   7   0      128.83      125.61     11.86 o 
   4   7   0      150.50      167.39     16.92 o 
   5   7   0      130.88      127.70     13.26 o 
   6   7   0       12.44       10.61      4.17 o 
   7   7   0        5.11        5.50      4.17 o 
   0   8   0       94.24       82.68     10.47 o 
   1   8   0       29.03       40.64      8.55 o 
   2   8   0       21.75       21.34      4.31 o 
   3   8   0       29.92       24.26      4.42 o 
   4   8   0       70.49       77.45     10.47 o 
   5   8   0        1.66        2.44      5.23 o 
   6   8   0        1.16        1.74      5.93 o 
   1   9   0        1.89        0.27      3.31 o 
   2   9   0       13.53       17.05      4.31 o 
   3   9   0       22.11       35.87     11.86 o 
   4   9   0        2.29        2.79      5.23 o 
   5   9   0       24.28       34.53      8.72 o 
   0  10   0        0.34       -2.79      4.88 o 
   1  10   0        3.82       -1.56      3.57 o 
   2  10   0        2.81        3.49      3.68 o 
   3  10   0        0.05        2.09      5.93 o 
 -10   1   1        0.00       -3.49      3.70 o 
  -9   1   1       18.29       20.68      6.80 o 
  -8   1   1       32.06       37.69      5.55 o 
  -7   1   1        8.19        8.63      4.01 o 
  -6   1   1        0.01        4.05      2.43 o 
  -5   1   1      656.61      598.90     12.22 o 
  -4   1   1       90.50       80.70      4.77 o 
  -3   1   1      735.23      692.55      8.47 o 
  -2   1   1        4.15       10.91      1.27 o 
  -1   1   1      440.75      350.13      7.01 o 
   0   1   1      253.47      244.75      4.90 o 
   2   1   1        0.81        0.70      1.64 o 
   3   1   1     2742.14     2554.22     23.12 o 
   4   1   1      694.15      702.25     12.22 o 
   5   1   1       98.75       98.78      8.37 o 
   6   1   1      124.31      106.92      6.40 o 
   7   1   1       39.70       47.97      5.55 o 
   8   1   1       59.49       44.33      5.92 o 
   9   1   1       15.39        7.01      4.02 o 
  -9   2   1        0.30        2.33      3.52 o 
  -8   2   1        0.00        0.08      3.08 o 
  -7   2   1        1.65        0.38      3.49 o 
  -6   2   1      479.73      521.45     12.56 o 
  -5   2   1      355.97      387.73      9.43 o 
  -4   2   1     1435.52     1451.03     15.08 o 
  -3   2   1      391.06      372.85      6.23 o 
  -2   2   1      339.51      277.43      4.47 o 
  -1   2   1      130.14      149.06      3.06 o 
   0   2   1     8131.37     8097.75     92.63 o 
   1   2   1     4005.79     3827.70     25.14 o 
   2   2   1     1405.12     1229.48     11.02 o 
   3   2   1      649.45      620.82      8.30 o 
   4   2   1      447.74      480.40      8.17 o 
   5   2   1       66.47       52.27      4.67 o 
   6   2   1       33.28       33.47      4.31 o 
   7   2   1       59.67       74.50      6.80 o 
   8   2   1       70.92       77.10      7.39 o 
   9   2   1        0.03       -1.89      3.57 o 
  -9   3   1        3.19        5.93      4.53 o 
  -8   3   1        4.80        1.72      5.41 o 
  -7   3   1       85.39       94.31      7.35 o 
  -6   3   1      124.81      140.48      5.68 o 
  -5   3   1      174.60      171.59      5.53 o 
  -4   3   1        1.68       -1.05      1.27 o 
  -3   3   1       11.80       16.69      1.65 o 
  -2   3   1      318.40      313.32      4.27 o 
  -1   3   1     1610.24     1574.43     23.38 o 
   0   3   1       54.59       61.71      6.28 o 
   1   3   1      179.73      192.60      6.23 o 
   2   3   1      174.25      164.82      3.63 o 
   3   3   1      240.37      202.53      4.93 o 
   4   3   1       84.77       82.29      3.95 o 
   5   3   1       40.81       43.51      3.61 o 
   6   3   1       12.35        9.56      3.02 o 
   7   3   1       22.86       33.95      4.91 o 
   8   3   1       10.08       19.95      4.52 o 
   9   3   1       23.55       28.31      5.51 o 
  -9   4   1        0.01        1.74      5.23 o 
  -8   4   1       17.06       15.93      5.76 o 
  -7   4   1        0.02       -0.43      2.37 o 
  -6   4   1        1.69        2.91      2.31 o 
  -5   4   1       15.86       14.72      2.13 o 
  -4   4   1      564.03      528.37      9.11 o 
  -3   4   1      987.20     1023.39      9.86 o 
  -2   4   1      300.49      289.73      6.36 o 
  -1   4   1      492.21      538.82      7.45 o 
   0   4   1      678.50      687.90      7.81 o 
   1   4   1        1.96        1.30      1.02 o 
   2   4   1        4.31        3.01      1.08 o 
   3   4   1       30.16       21.86      2.15 o 
   4   4   1       28.06       26.55      2.33 o 
   5   4   1       64.04       73.93      4.57 o 
   6   4   1       51.86       51.86      4.74 o 
   7   4   1        7.52        3.84      4.36 o 
   8   4   1        0.32       -1.22      3.66 o 
   9   4   1        0.28        7.67      5.93 o 
  -8   5   1       61.80       50.23      9.42 o 
  -7   5   1        6.01        2.79      3.45 o 
  -6   5   1        0.33       -1.90      4.01 o 
  -5   5   1       19.42       24.71      3.71 o 
  -4   5   1       46.16       50.44      3.75 o 
  -3   5   1        8.59       10.23      2.03 o 
  -2   5   1        4.94       -0.79      1.34 o 
  -1   5   1      426.42      473.70      7.49 o 
   0   5   1        7.33       10.48      1.52 o 
   1   5   1      604.15      600.46      8.34 o 
   2   5   1      117.28      118.11      4.08 o 
   3   5   1       19.71       27.07      3.42 o 
   4   5   1       19.85       24.50      2.97 o 
   5   5   1        0.26        0.58      2.74 o 
   6   5   1       87.28      106.10      6.92 o 
   7   5   1       43.72       44.50      6.17 o 
   8   5   1       16.77       24.42      7.67 o 
  -8   6   1       32.32       37.47     14.13 o 
  -7   6   1       38.55       44.48      6.17 o 
  -6   6   1       14.16        8.12      3.68 o 
  -5   6   1       92.60       95.30      7.27 o 
  -4   6   1      122.89      135.17      7.45 o 
  -3   6   1       18.13       13.83      2.46 o 
  -2   6   1        2.17        0.93      2.16 o 
  -1   6   1       30.80       32.92      3.82 o 
   0   6   1        7.02        8.39      4.36 o 
   1   6   1      129.73      145.82     12.39 o 
   2   6   1       18.04       20.21      3.32 o 
   3   6   1       47.68       56.97      4.03 o 
   4   6   1      174.07      172.15      6.00 o 
   5   6   1       31.59       33.92      3.78 o 
   6   6   1       43.66       69.41      8.20 o 
   7   6   1        4.33        2.94      5.41 o 
   8   6   1        2.68        4.88      5.93 o 
  -7   7   1        0.01        3.69      5.76 o 
  -6   7   1        3.02        4.19      4.19 o 
  -5   7   1       80.78       70.12     10.12 o 
  -4   7   1      154.46      176.85     14.83 o 
  -3   7   1       66.99       65.28      6.45 o 
  -2   7   1      119.42      145.70      7.25 o 
  -1   7   1       17.32       23.36     10.46 o 
   0   7   1       12.71       15.90      3.57 o 
   1   7   1        0.76        0.92      2.33 o 
   2   7   1       19.54       12.73      3.49 o 
   3   7   1      176.35      213.49      9.09 o 
   4   7   1       11.82        6.89      8.55 o 
   5   7   1       12.53       15.35      6.28 o 
   6   7   1       36.32       41.51      8.72 o 
   7   7   1        0.68       -4.24      2.83 o 
  -6   8   1       20.04       16.39      7.33 o 
  -5   8   1       67.72       57.56      9.77 o 
  -4   8   1       68.56       77.45     11.16 o 
  -3   8   1        0.54       -1.73      2.26 o 
  -2   8   1       47.49       40.56      5.41 o 
  -1   8   1       86.46       80.97      7.35 o 
   0   8   1      306.80      294.90     11.10 o 
   1   8   1     1676.11     1543.83     25.11 o 
   2   8   1      183.08      160.29     10.47 o 
   3   8   1        4.63        4.83      5.23 o 
   4   8   1        4.58        3.02      5.58 o 
   5   8   1       13.08        7.33      5.58 o 
   6   8   1        2.27        0.35      5.93 o 
  -5   9   1        4.33        9.42      6.63 o 
  -4   9   1        0.17       -1.05      4.88 o 
  -3   9   1       44.87       63.49     10.12 o 
  -2   9   1       16.26       14.59      4.31 o 
  -1   9   1       15.99       19.90      4.88 o 
   0   9   1        4.89        0.32      3.08 o 
   1   9   1        3.25        4.20      3.57 o 
   2   9   1        6.19        9.87      4.17 o 
   3   9   1       10.67        7.35      5.23 o 
   4   9   1        2.83        2.44      5.23 o 
   5   9   1        1.19        8.02      6.28 o 
  -3  10   1        0.37        9.07      6.28 o 
  -2  10   1        0.92        4.14      3.68 o 
  -1  10   1        0.00        2.44      3.70 o 
   0  10   1       13.62       18.47      5.06 o 
   1  10   1        0.32       -1.50      3.32 o 
   2  10   1       29.03       27.30      5.55 o 
   3  10   1       39.29       35.93      8.72 o 
 -10   0   2       23.94       35.23      9.07 o 
  -9   0   2       19.96       12.56      6.28 o 
  -8   0   2       11.38       18.49      5.93 o 
  -7   0   2      232.08      176.59     11.52 o 
  -6   0   2       54.66       60.70      7.67 o 
  -5   0   2      334.23      302.03     12.22 o 
  -4   0   2      109.53      131.21      7.68 o 
  -3   0   2      821.53      794.03     16.11 o 
  -2   0   2     7858.97     7236.56     92.14 o 
  -1   0   2       52.61      105.76      2.44 o 
   1   0   2     2055.79     1745.48     21.09 o 
   2   0   2    40647.92    43641.20    436.41 o 
   3   0   2      799.07      720.97     15.41 o 
   4   0   2        1.04        1.40      2.09 o 
   5   0   2      613.73      692.97     19.22 o 
   6   0   2        8.78        8.37      4.19 o 
   7   0   2       38.56       48.49      7.67 o 
   8   0   2      254.38      246.04     14.66 o 
   9   0   2        4.66        3.84      5.58 o 
 -10   1   2        0.05       -1.65      3.57 o 
  -9   1   2       31.35       33.04      5.76 o 
  -8   1   2        7.48        7.53      5.23 o 
  -7   1   2        8.16        3.99      2.83 o 
  -6   1   2       14.93       25.00      3.82 o 
  -5   1   2      112.05      158.15      6.40 o 
  -4   1   2       23.74       14.91      1.99 o 
  -3   1   2      494.66      480.41      6.92 o 
  -2   1   2      446.94      416.28      6.30 o 
  -1   1   2      568.66      552.54      7.04 o 
   1   1   2     1687.88     1466.31     10.82 o 
   2   1   2       73.48       93.25      3.64 o 
   3   1   2      984.17      956.87     13.01 o 
   4   1   2        5.29        3.66      1.97 o 
   5   1   2       11.48       12.52      4.88 o 
   6   1   2      267.81      247.61      9.01 o 
   7   1   2        1.02        0.45      2.96 o 
   8   1   2       19.65       21.52      8.72 o 
   9   1   2        1.27        2.72      3.68 o 
  -9   2   2        0.79       -2.09      4.88 o 
  -8   2   2        8.12        0.70      3.08 o 
  -7   2   2       32.55       23.91      4.19 o 
  -6   2   2        9.79       14.64      4.88 o 
  -5   2   2        8.12        6.05      1.94 o 
  -4   2   2        1.50       -1.63      1.37 o 
  -3   2   2       98.29      107.59      4.72 o 
  -2   2   2      145.63      148.09      3.93 o 
  -1   2   2     2617.90     2473.41     17.17 o 
   0   2   2       43.24       53.04      2.58 o 
   1   2   2      677.57      601.05      5.46 o 
   2   2   2      304.55      345.85      5.38 o 
   3   2   2      423.36      438.11      7.10 o 
   4   2   2     1016.68     1115.64     13.38 o 
   5   2   2       36.43       34.36      3.92 o 
   6   2   2       54.06       68.11      5.79 o 
   7   2   2      296.27      285.47     10.47 o 
   8   2   2        1.35       -2.22      2.68 o 
   9   2   2        8.21        6.01      4.06 o 
  -9   3   2        2.84        5.30      3.82 o 
  -8   3   2       52.01       66.15      6.85 o 
  -7   3   2      209.53      247.52     10.99 o 
  -6   3   2      101.98      129.58      5.56 o 
  -5   3   2       29.03       34.33      3.23 o 
  -4   3   2        0.43        3.77      1.53 o 
  -3   3   2      154.48      177.32      4.09 o 
  -2   3   2     1396.54     1459.68     13.26 o 
  -1   3   2     2231.09     2173.41     16.74 o 
   0   3   2      976.58      940.82      8.97 o 
   1   3   2      113.27      107.07      2.77 o 
   2   3   2     1822.01     1816.54     13.25 o 
   3   3   2      831.12      804.26     10.15 o 
   4   3   2       32.89       34.76      3.18 o 
   5   3   2        4.29        4.32      1.92 o 
   6   3   2        7.23        7.14      2.83 o 
   7   3   2       57.52       63.97      6.45 o 
   8   3   2      131.29      139.43      8.72 o 
   9   3   2        0.37        2.26      3.92 o 
  -9   4   2       18.75       30.70      8.37 o 
  -8   4   2       16.32       12.60      4.06 o 
  -7   4   2        0.30        2.60      2.83 o 
  -6   4   2       79.89       67.13      4.72 o 
  -5   4   2       10.19       10.31      1.91 o 
  -4   4   2      138.78      134.18      3.87 o 
  -3   4   2      197.35      226.28      4.82 o 
  -2   4   2     3605.72     3762.17     37.10 o 
  -1   4   2       98.90      121.12      5.41 o 
   0   4   2        0.32       -1.03      0.97 o 
   1   4   2        3.90        1.96      0.84 o 
   2   4   2       25.80       35.23      2.06 o 
   3   4   2       94.24       96.30      3.22 o 
   4   4   2      439.08      374.67      7.60 o 
   5   4   2        8.06        8.30      2.28 o 
   6   4   2       33.73       30.61      3.72 o 
   7   4   2       97.16       94.45      8.37 o 
   8   4   2        0.08        0.33      3.02 o 
   9   4   2        0.77       -2.79      5.23 o 
  -8   5   2        6.98        2.59      6.63 o 
  -7   5   2       10.19        3.29      6.28 o 
  -6   5   2      226.38      204.02      9.00 o 
  -5   5   2      266.34      261.63      7.23 o 
  -4   5   2       40.88       41.31      3.44 o 
  -3   5   2        9.59        9.38      1.99 o 
  -2   5   2       80.42       65.47      3.67 o 
  -1   5   2      233.75      234.81      7.68 o 
   0   5   2      382.01      423.41      6.65 o 
   1   5   2       14.07       30.06      2.08 o 
   2   5   2       14.53       16.55      1.63 o 
   3   5   2        3.94        8.26      2.30 o 
   4   5   2       20.14       24.26      2.84 o 
   5   5   2       18.00       19.33      2.94 o 
   6   5   2        8.78       10.92      4.17 o 
   7   5   2        2.80       -0.95      3.43 o 
   8   5   2       13.54       10.81      6.63 o 
  -8   6   2        8.91       15.11      5.05 o 
  -7   6   2        1.67        2.95      3.68 o 
  -6   6   2      131.69      153.88      8.38 o 
  -5   6   2       62.74       64.00     11.16 o 
  -4   6   2       10.49       13.96      2.53 o 
  -3   6   2        0.52       -2.13      1.42 o 
  -2   6   2        1.39       -0.32      1.27 o 
  -1   6   2      108.18      133.54     15.18 o 
   0   6   2       47.13       50.07      4.69 o 
   1   6   2        0.49        2.32      2.09 o 
   2   6   2       19.57       21.38      4.36 o 
   3   6   2        0.96       -0.22      1.72 o 
   4   6   2      174.04      178.01     10.47 o 
   5   6   2       88.08       84.78      5.39 o 
   6   6   2        3.86        8.21      3.68 o 
   7   6   2        1.82       -2.03      3.57 o 
   8   6   2       10.13       12.56      6.98 o 
  -7   7   2       14.38       19.59      9.59 o 
  -6   7   2        1.34        1.05      3.18 o 
  -5   7   2      104.19       95.94     11.51 o 
  -4   7   2      123.52      108.16     11.51 o 
  -3   7   2       20.40       23.57      3.92 o 
  -1   7   2        1.09       -0.12      2.58 o 
   0   7   2      213.26      233.59     18.85 o 
   1   7   2       98.81      113.09     19.01 o 
   2   7   2        5.36        4.71      2.71 o 
   3   7   2       56.62       60.65      9.07 o 
   4   7   2      181.12      184.61      8.72 o 
   5   7   2        7.03       12.56      3.68 o 
   6   7   2       30.94       36.63      8.72 o 
   7   7   2        0.34       -2.79      3.45 o 
  -6   8   2        5.08       14.65      7.33 o 
  -5   8   2       41.13       27.91      8.02 o 
  -4   8   2       34.94       35.93      8.02 o 
  -3   8   2       39.10       37.80      9.07 o 
  -2   8   2       78.88       81.37      7.50 o 
  -1   8   2      141.39      155.21     10.99 o 
   0   8   2       14.95       25.60      5.58 o 
   1   8   2       42.98       33.63      8.90 o 
   2   8   2        6.71       10.76      3.92 o 
   3   8   2        1.00        4.14      4.01 o 
   4   8   2        5.21        2.27      5.41 o 
   5   8   2        9.23       11.86      6.28 o 
   6   8   2        3.39        3.84      5.58 o 
  -5   9   2        0.92        2.44      5.93 o 
  -4   9   2        0.04       -4.19      4.53 o 
  -3   9   2       44.85       60.35     10.12 o 
  -2   9   2       30.66       33.45      5.51 o 
  -1   9   2        8.74        7.42      3.68 o 
   0   9   2       34.55       29.85      5.76 o 
   1   9   2        1.48        3.99      3.43 o 
   2   9   2        1.56        0.31      3.32 o 
   3   9   2       40.99       47.10     11.69 o 
   4   9   2        0.76        7.67      5.58 o 
   5   9   2        2.50        6.28      5.93 o 
  -3  10   2        3.32       12.56      6.63 o 
  -2  10   2        0.18       -6.80      4.53 o 
  -1  10   2        0.79        2.43      3.57 o 
   0  10   2       17.08       23.83      5.11 o 
   1  10   2        0.26        1.22      3.45 o 
   2  10   2       51.66       59.53      7.25 o 
   3  10   2        0.14        3.14      5.58 o 
 -10   1   3       13.94       24.01      9.59 o 
  -9   1   3       47.90       48.43      6.51 o 
  -8   1   3        3.42        5.13      3.32 o 
  -7   1   3        0.41       -3.13      2.09 o 
  -6   1   3        0.79       -2.09      1.97 o 
  -5   1   3        3.93        0.35      1.97 o 
  -4   1   3      300.01      376.78      6.83 o 
  -3   1   3     1239.97     1169.27     11.52 o 
  -2   1   3     1085.64     1034.94      9.30 o 
  -1   1   3     2258.81     2245.18     14.57 o 
   0   1   3      974.60      394.24      6.70 o 
   1   1   3     5655.03     4999.59     30.42 o 
   2   1   3      106.92       93.23      3.57 o 
   3   1   3      155.51      142.23     15.01 o 
   4   1   3      629.74      625.35     11.49 o 
   5   1   3       31.85       29.45      3.68 o 
   6   1   3        9.77        6.17      3.08 o 
   7   1   3       24.00       19.04      6.63 o 
   8   1   3        0.10        0.59      3.32 o 
   9   1   3        6.89        7.28      7.67 o 
  -9   2   3        1.93       10.99      4.19 o 
  -8   2   3       91.87       69.80      6.85 o 
  -7   2   3       22.43       28.51      4.31 o 
  -6   2   3      279.69      240.83      7.11 o 
  -5   2   3       34.14       26.24      2.78 o 
  -4   2   3       27.02       19.13      2.86 o 
  -3   2   3      100.51       87.38      3.17 o 
  -2   2   3     1569.77     1545.01     10.62 o 
  -1   2   3     4762.09     4699.77     53.76 o 
   0   2   3      390.76      349.46      7.35 o 
   1   2   3      434.55      386.37      4.42 o 
   2   2   3      123.46      135.96      3.53 o 
   3   2   3      729.05      756.65      9.72 o 
   4   2   3      196.76      221.67     19.55 o 
   5   2   3      208.39      201.00      7.39 o 
   6   2   3       12.95       20.17      3.68 o 
   7   2   3       86.61       76.38      9.59 o 
   8   2   3       69.08       81.37      7.39 o 
   9   2   3       13.84       29.08      5.51 o 
  -9   3   3        2.01        2.90      3.82 o 
  -8   3   3       17.20       30.12      5.11 o 
  -7   3   3       42.04       72.30      5.98 o 
  -6   3   3       70.20       58.44      4.42 o 
  -5   3   3        6.94        2.60      1.79 o 
  -4   3   3        3.99        0.94      1.33 o 
  -3   3   3      275.59      317.93      6.70 o 
  -2   3   3      157.62      163.16      3.90 o 
  -1   3   3      285.20      309.14      5.84 o 
   0   3   3      261.33      234.62      4.16 o 
   1   3   3       14.51       14.36      2.01 o 
   2   3   3      209.78      196.90      3.83 o 
   3   3   3      796.69      840.73     12.16 o 
   4   3   3        2.18        0.85      1.74 o 
   5   3   3      100.57      105.49      5.07 o 
   6   3   3        6.76        5.19      5.06 o 
   7   3   3       20.23       19.37      4.36 o 
   8   3   3        3.74        6.28      3.70 o 
   9   3   3       10.44        7.87      4.36 o 
  -9   4   3        1.76       -4.19      5.58 o 
  -8   4   3        2.20       -1.40      4.88 o 
  -7   4   3        4.93        6.90      2.77 o 
  -6   4   3       87.87       78.59      5.05 o 
  -5   4   3       98.24      100.89      3.92 o 
  -4   4   3      286.94      283.38      5.64 o 
  -3   4   3       13.27       15.79      1.68 o 
  -2   4   3     1873.29     2008.93     17.68 o 
  -1   4   3      767.73      822.45      9.57 o 
   0   4   3       18.44       18.58      1.85 o 
   1   4   3       23.12       26.26      1.64 o 
   2   4   3      181.07      156.84      3.56 o 
   3   4   3       53.75       59.49      2.93 o 
   4   4   3      102.04      106.82      3.85 o 
   5   4   3       12.03       11.48      2.45 o 
   6   4   3       44.15       44.22      4.14 o 
   7   4   3        0.92        4.53      3.21 o 
   8   4   3        8.06       10.94      4.36 o 
   9   4   3        0.34        4.63      6.63 o 
  -8   5   3       10.80       19.13      4.91 o 
  -7   5   3       34.23       34.35      5.41 o 
  -6   5   3       57.62       49.99      7.33 o 
  -5   5   3      439.95      411.83     11.96 o 
  -4   5   3       69.14       90.75      4.60 o 
  -3   5   3       27.00       33.70      5.39 o 
  -2   5   3      462.67      552.12      8.79 o 
  -1   5   3      644.85      704.73     19.05 o 
   0   5   3        0.01        1.35      1.21 o 
   1   5   3        3.31        1.44      0.97 o 
   2   5   3       18.58       14.59      1.59 o 
   3   5   3     1168.88     1101.30     11.27 o 
   4   5   3      209.80      197.95      6.35 o 
   5   5   3       79.68       62.32      9.16 o 
   6   5   3        0.00       -2.66      1.85 o 
   7   5   3        9.63       19.88      6.63 o 
   8   5   3       12.55       18.84      6.98 o 
  -8   6   3        6.94        9.52      4.80 o 
  -7   6   3        5.39       11.59      4.17 o 
  -6   6   3       52.71       80.16      7.27 o 
  -5   6   3        0.14        1.92      2.96 o 
  -4   6   3       24.85       21.51      2.94 o 
  -3   6   3        9.58       11.03      2.20 o 
  -2   6   3        2.53        7.83      1.87 o 
  -1   6   3       16.28       11.78      2.68 o 
   0   6   3        3.03        0.70      2.09 o 
   1   6   3       29.21       19.15      3.21 o 
   2   6   3        0.00       -1.74      2.44 o 
   3   6   3      191.91      190.87      6.18 o 
   4   6   3       48.08       54.41      4.41 o 
   5   6   3        5.81        0.80      2.61 o 
   6   6   3        4.08        0.78      2.49 o 
   7   6   3        3.20        1.92      3.70 o 
   8   6   3       48.66       55.12     10.12 o 
  -7   7   3        1.94        4.86      4.17 o 
  -6   7   3        7.52        1.33      3.32 o 
  -5   7   3        0.14        8.58      3.43 o 
  -4   7   3      103.59       88.62     10.82 o 
  -3   7   3        8.96        8.05      3.08 o 
  -2   7   3       80.02       71.54      7.68 o 
  -1   7   3        0.29       -2.23      2.43 o 
   0   7   3      138.66      150.14     14.31 o 
   1   7   3       11.03       17.46      4.19 o 
   2   7   3       73.33       94.34      7.10 o 
   3   7   3       19.62       23.57      4.31 o 
   4   7   3       19.10       10.25      6.28 o 
   5   7   3       36.30       17.08      5.58 o 
   6   7   3       13.61        5.93      6.28 o 
   7   7   3       63.86       42.91      9.42 o 
  -6   8   3        2.64        5.93      5.93 o 
  -5   8   3        0.00        7.33      5.58 o 
  -4   8   3        4.74       -0.70      4.88 o 
  -3   8   3       13.30       13.26      5.58 o 
  -2   8   3        0.01       -0.68      4.01 o 
  -1   8   3       50.77       39.79      5.51 o 
   0   8   3      137.11      150.89     20.59 o 
   1   8   3       83.36       80.25      7.15 o 
   2   8   3       90.57       74.98      6.89 o 
   3   8   3      162.56      148.08      8.94 o 
   4   8   3        5.16        3.84      3.66 o 
   5   8   3        0.78       -2.09      4.53 o 
   6   8   3        1.64       -2.09      5.23 o 
  -5   9   3        0.52       -1.05      4.88 o 
  -4   9   3       10.54        7.33      5.58 o 
  -3   9   3        1.57        0.70      4.53 o 
  -2   9   3       15.68        2.27      2.96 o 
  -1   9   3       40.39       42.27      5.86 o 
   0   9   3       20.52       22.54      4.91 o 
   1   9   3       15.18       17.24      5.76 o 
   2   9   3        2.49        5.26      4.88 o 
   3   9   3       46.59       61.75      7.00 o 
   4   9   3       13.41       13.81      4.31 o 
   5   9   3        0.08        1.05      5.58 o 
  -3  10   3        1.99       -1.40      5.23 o 
  -2  10   3        0.40        0.00      4.88 o 
  -1  10   3        5.17        7.13      4.31 o 
   0  10   3        0.61       -1.22      3.21 o 
   1  10   3        0.78        3.10      3.43 o 
   2  10   3       17.97       32.66      5.76 o 
   3  10   3       15.88       11.72     11.16 o 
 -10   0   4        2.40       -2.79      4.88 o 
  -9   0   4        1.58        1.05      5.23 o 
  -8   0   4       54.87       60.35      9.07 o 
  -7   0   4       56.25       50.58      8.02 o 
  -6   0   4      125.75      143.76      9.77 o 
  -5   0   4     3330.15     3494.89     50.03 o 
  -4   0   4     2244.94     2295.43     34.82 o 
  -3   0   4     1006.73     1080.27     16.47 o 
  -2   0   4     4242.87     4567.45     34.58 o 
  -1   0   4     1021.65     1127.60     23.61 o 
   1   0   4     6020.58     6179.53     63.49 o 
   2   0   4    27411.38    27265.96    257.36 o 
   3   0   4      159.95      161.96      7.68 o 
   4   0   4      466.99      533.51     15.37 o 
   5   0   4       42.53       41.16      5.93 o 
   6   0   4        6.19        7.67      4.53 o 
   7   0   4        2.67        3.14      4.53 o 
   8   0   4       51.45       77.79     10.47 o 
   9   0   4       35.68       31.05      8.37 o 
 -10   1   4        0.29        5.64      4.02 o 
  -9   1   4       69.54       72.63      7.50 o 
  -8   1   4       12.98        3.64      3.32 o 
  -7   1   4        8.30        5.16      2.96 o 
  -6   1   4        0.16        1.05      3.14 o 
  -5   1   4        0.24        0.00      2.30 o 
  -4   1   4      430.19      490.12     12.18 o 
  -3   1   4      140.23      136.52      5.76 o 
  -2   1   4        2.38        3.02      1.01 o 
  -1   1   4    25012.58    27426.27    233.13 o 
   0   1   4    12608.83    12629.80     72.79 o 
   1   1   4    10411.69     9541.76     66.20 o 
   2   1   4      308.74      291.25      6.18 o 
   3   1   4       52.62       59.86      4.07 o 
   4   1   4      228.95      210.26      6.78 o 
   5   1   4      200.00      187.42      7.16 o 
   6   1   4      143.95      111.37      6.98 o 
   7   1   4       32.07       22.17      4.31 o 
   8   1   4        5.94        7.67      3.70 o 
   9   1   4       13.94        4.41      4.71 o 
  -9   2   4        4.56        0.68      3.32 o 
  -8   2   4       28.05       23.93      4.81 o 
  -7   2   4        8.40        1.65      2.68 o 
  -6   2   4      221.63      200.78      6.41 o 
  -5   2   4      185.08      166.74      5.29 o 
  -4   2   4        2.65        6.12      1.59 o 
  -3   2   4      935.67      960.06     10.40 o 
  -2   2   4     1925.96     1994.49     12.88 o 
  -1   2   4     2671.28     2585.11     21.69 o 
   0   2   4     1928.79     1882.51     17.55 o 
   1   2   4       38.06       40.27      2.12 o 
   2   2   4      113.20      122.94      6.27 o 
   3   2   4       86.06       62.08      5.01 o 
   4   2   4      298.10      330.73      8.63 o 
   5   2   4        0.10        1.67      2.33 o 
   6   2   4       25.56       28.92      4.17 o 
   7   2   4        1.31        4.31      3.32 o 
   8   2   4        3.74        5.89      5.41 o 
   9   2   4       22.71       32.45      5.79 o 
  -9   3   4        1.12        4.38      4.88 o 
  -8   3   4        5.10        5.08      3.35 o 
  -7   3   4        4.58        7.69      3.13 o 
  -6   3   4      191.67      178.18      8.67 o 
  -5   3   4      263.14      276.53      6.80 o 
  -4   3   4      205.22      193.99      4.16 o 
  -3   3   4      813.07      753.79      8.41 o 
  -2   3   4     1110.11     1217.45     11.68 o 
  -1   3   4     7720.88     7875.02     48.65 o 
   0   3   4     1579.26     1555.54     16.11 o 
   1   3   4      383.90      362.53      4.75 o 
   2   3   4      374.49      329.78      5.06 o 
   3   3   4      607.46      612.58      8.96 o 
   4   3   4     1042.23     1065.19     16.38 o 
   5   3   4      106.27      123.56      6.04 o 
   6   3   4       38.88       29.32      6.10 o 
   7   3   4      321.96      328.51     11.43 o 
   8   3   4       26.15       27.75      5.05 o 
   9   3   4        5.07        4.76      4.19 o 
  -9   4   4       39.79       38.37      9.42 o 
  -8   4   4        0.70       -1.88      4.71 o 
  -7   4   4        8.77       11.51      3.01 o 
  -6   4   4       10.71        9.91      4.24 o 
  -5   4   4        0.87        1.08      1.41 o 
  -4   4   4      159.81      156.83      4.48 o 
  -3   4   4       68.56       77.55      3.53 o 
  -2   4   4      327.51      407.87      6.85 o 
  -1   4   4        1.20       -0.45      1.27 o 
   0   4   4      811.80      807.73      9.41 o 
   1   4   4       19.97       14.57      1.42 o 
   2   4   4        1.00        1.45      1.12 o 
   3   4   4       90.24      110.29      4.48 o 
   4   4   4       59.51       53.49      3.69 o 
   5   4   4        3.72        5.72      2.15 o 
   6   4   4       27.71       30.00      4.36 o 
   7   4   4        8.35       11.34      3.70 o 
   8   4   4        0.03       -0.62      3.18 o 
   9   4   4        0.54       -3.80      3.27 o 
  -8   5   4        6.73        6.22      4.31 o 
  -7   5   4       85.60       90.75      7.89 o 
  -6   5   4        1.41       -0.50      2.51 o 
  -5   5   4        0.34       -3.87      2.58 o 
  -4   5   4      146.35      167.64      6.20 o 
  -3   5   4      187.99      199.59      5.58 o 
  -2   5   4       94.31      102.52      4.37 o 
  -1   5   4      362.36      349.75      7.94 o 
   0   5   4        3.56        1.47      1.33 o 
   1   5   4        8.92        9.61      1.46 o 
   2   5   4       66.63       89.41      3.12 o 
   3   5   4      581.29      613.19      8.42 o 
   4   5   4       10.33       11.56      2.08 o 
   5   5   4       66.27       60.19      3.84 o 
   6   5   4        0.63        0.12      2.31 o 
   7   5   4      105.66      108.85     12.21 o 
   8   5   4       21.48       36.28      8.72 o 
  -8   6   4        0.47       -0.71      3.82 o 
  -7   6   4        6.83       10.29      4.19 o 
  -6   6   4       11.31       12.78      9.77 o 
  -5   6   4       64.49       84.39      8.02 o 
  -4   6   4        0.02       -0.46      5.41 o 
  -3   6   4       55.68       57.88      3.94 o 
  -2   6   4       43.82       41.15      3.31 o 
  -1   6   4        5.08        2.24      2.09 o 
   0   6   4      154.65      164.85      6.90 o 
   1   6   4       41.60       44.92      5.06 o 
   2   6   4       79.24       93.56      6.41 o 
   3   6   4        7.44        7.43      2.31 o 
   4   6   4       79.67       75.91      6.53 o 
   5   6   4       89.51       81.95      6.32 o 
   6   6   4       81.51       81.95     10.47 o 
   7   6   4       78.56       78.32      7.88 o 
   8   6   4        0.18       -3.49      5.23 o 
  -7   7   4        2.60       -0.70      3.45 o 
  -6   7   4        0.82        0.10      3.32 o 
  -5   7   4       63.27       72.01      6.98 o 
  -4   7   4        4.87        1.40      4.19 o 
  -3   7   4        0.18       -0.04      2.33 o 
  -2   7   4       86.58       83.03      6.51 o 
  -1   7   4       37.39       29.00      4.42 o 
   0   7   4      669.29      645.14     14.44 o 
   1   7   4        7.98        9.77      3.45 o 
   2   7   4       93.31       97.07      8.20 o 
   3   7   4      246.21      250.51     12.56 o 
   4   7   4        0.00        2.95      3.16 o 
   5   7   4       49.42       52.20      6.15 o 
   6   7   4        0.00        8.02      5.58 o 
   7   7   4        6.23        7.67      6.98 o 
  -6   8   4        0.13        2.09      4.88 o 
  -5   8   4        0.06        6.28      5.23 o 
  -4   8   4       38.11       44.30      9.07 o 
  -3   8   4       12.04        8.72      5.23 o 
  -2   8   4       14.15       10.79      3.68 o 
  -1   8   4        3.56       -0.52      2.96 o 
   0   8   4       18.06       16.71      4.19 o 
   1   8   4       29.08       26.71      7.33 o 
   2   8   4       84.12       78.28      8.55 o 
   3   8   4       61.89       81.46      7.25 o 
   4   8   4       30.38       42.98      5.86 o 
   5   8   4        0.24        2.39      3.42 o 
   6   8   4        0.46       -1.05      5.93 o 
  -5   9   4       23.46       27.91      8.02 o 
  -4   9   4        0.08        2.09      5.23 o 
  -3   9   4       55.34       63.49     10.12 o 
  -2   9   4        0.06       -6.28      4.19 o 
  -1   9   4        8.08       10.81      3.95 o 
   0   9   4       29.74       35.22      5.58 o 
   1   9   4       77.94       72.31     11.69 o 
   2   9   4        1.09       -2.66      5.93 o 
   3   9   4       17.38       12.51      4.31 o 
   4   9   4        6.20        6.18      4.02 o 
   5   9   4       12.64       18.49      7.67 o 
  -3  10   4        0.97        2.79      5.58 o 
  -2  10   4        0.10       -1.74      4.88 o 
  -1  10   4        4.25        1.95      3.82 o 
   0  10   4        1.76        1.11      3.57 o 
   1  10   4        3.76        5.05      3.92 o 
   2  10   4        0.10        2.05      5.58 o 
   3  10   4        3.37        4.68      6.28 o 
 -10   1   5       20.98       15.58      4.81 o 
  -9   1   5        0.16        1.23      3.57 o 
  -8   1   5        0.09       -4.01      2.71 o 
  -7   1   5        2.67        0.52      2.47 o 
  -6   1   5        7.64        6.34      2.83 o 
  -5   1   5        4.37        6.51      1.93 o 
  -4   1   5        2.34        7.24      1.67 o 
  -3   1   5      309.69      379.03      7.01 o 
  -2   1   5     3786.60     3863.13     25.44 o 
  -1   1   5    22542.09    24051.33    245.60 o 
   0   1   5     3249.99     3188.32     25.05 o 
   1   1   5    13106.65    12745.24    103.15 o 
   2   1   5      968.84      952.38     17.35 o 
   3   1   5      221.38      188.78      6.04 o 
   4   1   5      100.75       92.61      5.05 o 
   5   1   5        8.64       11.06      6.80 o 
   6   1   5        2.61        8.22      3.27 o 
   7   1   5       97.62      109.05      8.14 o 
   8   1   5       12.22       12.56      4.19 o 
   9   1   5       25.97       27.92      5.45 o 
  -9   2   5        0.69       -4.21      3.08 o 
  -8   2   5       17.16        6.53      6.63 o 
  -7   2   5       46.60       32.55      4.77 o 
  -6   2   5       38.78       55.36      4.83 o 
  -5   2   5       11.01        6.88      1.94 o 
  -4   2   5       88.22      117.10      4.02 o 
  -3   2   5       73.83       74.78      2.97 o 
  -2   2   5       66.21       64.00      1.86 o 
  -1   2   5      582.37      544.04      6.13 o 
   0   2   5       19.34       24.16      1.38 o 
   1   2   5      662.15      665.82      7.44 o 
   2   2   5      125.15      105.74      3.47 o 
   3   2   5      423.87      461.57      9.13 o 
   4   2   5      414.33      390.08      9.51 o 
   5   2   5       16.16       27.31      8.37 o 
   6   2   5      277.65      291.59      9.98 o 
   7   2   5      120.67      147.91      8.62 o 
   8   2   5        0.17        2.61      3.32 o 
   9   2   5        8.57        7.90      5.41 o 
  -9   3   5       51.09       35.81      6.63 o 
  -8   3   5        0.12       -0.50      3.32 o 
  -7   3   5        0.76       -4.44      3.60 o 
  -6   3   5       33.77       56.15      5.42 o 
  -5   3   5       15.28       18.35      2.60 o 
  -4   3   5      107.07      110.27      3.20 o 
  -3   3   5     1010.87     1008.85      9.09 o 
  -2   3   5      647.88      671.83     13.60 o 
  -1   3   5      130.22      132.74      3.53 o 
   0   3   5        7.35        6.28      1.59 o 
   1   3   5       99.74       91.80      2.87 o 
   2   3   5      199.86      224.00      4.37 o 
   3   3   5     1659.56     1616.82     21.95 o 
   4   3   5       79.09       68.65      4.20 o 
   5   3   5        0.96        2.98      2.18 o 
   6   3   5       68.00       68.83      6.01 o 
   7   3   5        2.76        0.92      3.31 o 
   8   3   5        5.50        3.85      3.52 o 
   9   3   5        1.35        3.05      3.92 o 
  -9   4   5        3.51        1.40      5.58 o 
  -8   4   5       74.13       77.15      7.65 o 
  -7   4   5      110.31      140.01      6.67 o 
  -6   4   5       68.76       66.11      4.71 o 
  -5   4   5      107.46      121.51      4.88 o 
  -4   4   5        1.16        1.85      1.23 o 
  -3   4   5       69.60       57.32      2.45 o 
  -2   4   5      952.80      912.49     10.73 o 
  -1   4   5        8.10       12.75      1.87 o 
   0   4   5        5.28        2.19      1.17 o 
   1   4   5       35.59       37.67      2.16 o 
   2   4   5      481.73      485.61      6.67 o 
   3   4   5      224.90      266.54      5.45 o 
   4   4   5      103.22      126.47      4.82 o 
   5   4   5       32.50       37.73      3.64 o 
   6   4   5        4.12        3.00      3.14 o 
   7   4   5        8.27       11.08      8.55 o 
   8   4   5       16.39       13.64      4.31 o 
  -8   5   5       14.54       22.11      5.16 o 
  -7   5   5       73.25       68.49      6.91 o 
  -6   5   5       34.83       35.95      8.72 o 
  -5   5   5      610.82      610.79     14.33 o 
  -4   5   5       14.12       11.06      2.15 o 
  -3   5   5      725.71      739.20     10.62 o 
  -2   5   5       25.03       18.88      2.28 o 
  -1   5   5      315.99      320.89      7.73 o 
   0   5   5       97.83       98.97      3.81 o 
   1   5   5      134.57      119.22      3.12 o 
   2   5   5       12.55       10.87      1.62 o 
   3   5   5       50.07       52.00      3.10 o 
   4   5   5       23.80       27.94      3.22 o 
   5   5   5       46.28       40.06      3.29 o 
   6   5   5        3.34        7.09      2.90 o 
   7   5   5      108.54      108.50     12.21 o 
   8   5   5       12.98       13.60      6.63 o 
  -8   6   5        0.12       -4.13      6.10 o 
  -7   6   5        0.32       -3.50      4.71 o 
  -6   6   5        7.04        5.70      3.57 o 
  -5   6   5       49.27       53.97      9.94 o 
  -4   6   5      118.83      136.57      7.00 o 
  -3   6   5       23.52       25.08      5.25 o 
  -2   6   5       13.63       10.27      2.10 o 
  -1   6   5       59.01       63.17      3.78 o 
   0   6   5      129.47      134.93     10.12 o 
   1   6   5        7.77        5.96      2.58 o 
   2   6   5      118.38      112.80      9.77 o 
   3   6   5        7.41        7.96      2.93 o 
   4   6   5       20.30       13.81      2.81 o 
   5   6   5       20.86       15.37      3.23 o 
   6   6   5       68.14       75.37      5.73 o 
   7   6   5        5.11        8.37      5.93 o 
  -7   7   5       23.74       34.34      7.15 o 
  -6   7   5        0.81        1.49      3.32 o 
  -5   7   5        8.31        6.90      3.57 o 
  -4   7   5       20.37        8.02      5.23 o 
  -3   7   5        0.36        1.40      4.19 o 
  -2   7   5       98.59      122.41     16.92 o 
  -1   7   5       12.89       23.72      6.28 o 
   0   7   5      421.72      381.19     11.35 o 
   1   7   5      210.25      185.62      8.26 o 
   2   7   5        5.97        8.47      3.43 o 
   3   7   5       16.66       13.41      4.71 o 
   4   7   5       98.59       95.65      7.64 o 
   5   7   5       83.98       89.06      7.70 o 
   6   7   5        4.29       -6.63      4.88 o 
   7   7   5        0.34       -4.53      5.58 o 
  -6   8   5       37.55       15.70      6.63 o 
  -5   8   5        0.24       -4.19      4.19 o 
  -4   8   5      289.42      280.60     16.40 o 
  -3   8   5      209.26      190.18     13.61 o 
  -2   8   5       36.22       39.64      7.85 o 
  -1   8   5       67.40       82.76      7.50 o 
   0   8   5       30.05       29.95      4.81 o 
   1   8   5        0.50       -1.18      3.66 o 
   2   8   5        1.12       -1.79      2.93 o 
   3   8   5      166.54      160.08      8.69 o 
   4   8   5      114.18      114.23      8.79 o 
   5   8   5        3.16        0.66      3.52 o 
   6   8   5        0.97       -5.58      4.88 o 
  -5   9   5        2.86        3.49      5.23 o 
  -4   9   5        0.43        1.40      4.88 o 
  -3   9   5       16.22       16.05      6.28 o 
  -2   9   5        1.81       -4.53      4.19 o 
  -1   9   5        5.88        5.71      3.57 o 
   0   9   5      106.91      106.38      8.90 o 
   1   9   5       59.90       58.29     21.28 o 
   2   9   5        0.20       -0.04      3.32 o 
   3   9   5        0.01        0.29      3.43 o 
   4   9   5        0.97        5.48      3.92 o 
  -3  10   5       10.58       17.44      7.33 o 
  -2  10   5       10.27       12.21      6.98 o 
  -1  10   5        3.25        2.44      5.58 o 
   0  10   5       24.85       19.54      4.67 o 
   1  10   5        2.87        2.75      5.93 o 
   2  10   5        5.27        5.10      3.92 o 
 -10   0   6        0.06        3.84      5.58 o 
  -9   0   6       36.28       34.19      8.02 o 
  -8   0   6       11.05        0.70      4.19 o 
  -7   0   6       48.43       53.03      7.67 o 
  -6   0   6       55.27       42.91      6.63 o 
  -5   0   6      282.23      238.79     11.17 o 
  -4   0   6        4.79        1.40      2.79 o 
  -3   0   6     2915.38     2820.00     24.65 o 
  -2   0   6    17545.71    18294.98    171.89 o 
  -1   0   6      366.47      361.53      5.04 o 
   0   0   6     3627.87     3720.20     41.62 o 
   1   0   6     8574.97     8181.64     83.64 o 
   2   0   6     8394.09     7664.53     81.84 o 
   3   0   6       22.01       11.16      3.14 o 
   4   0   6     3446.50     3512.90     49.74 o 
   5   0   6      210.01      189.52     10.82 o 
   6   0   6      365.11      325.73     15.01 o 
   7   0   6       80.98       89.66     10.47 o 
   8   0   6      136.89      137.12     14.31 o 
   9   0   6       16.34       27.56      7.33 o 
 -10   1   6        0.00        0.68      3.82 o 
  -9   1   6        0.14       -4.36      3.21 o 
  -8   1   6        0.01       -2.68      6.10 o 
  -7   1   6       10.71        9.53      3.18 o 
  -6   1   6      138.72      125.12      6.53 o 
  -5   1   6       17.77       30.17      2.77 o 
  -4   1   6      399.00      476.20      7.64 o 
  -3   1   6      444.89      533.13      7.33 o 
  -2   1   6       37.58       49.62      2.31 o 
  -1   1   6     3886.32     3935.96     30.59 o 
   0   1   6       20.04       23.82      2.09 o 
   1   1   6    17951.41    18020.23    278.20 o 
   2   1   6     2280.11     2321.29     33.33 o 
   3   1   6     2170.02     1855.21     21.02 o 
   4   1   6        2.26       -0.51      1.84 o 
   5   1   6      202.27      181.52     12.56 o 
   6   1   6      417.48      414.47     11.97 o 
   7   1   6      193.04      173.30      9.07 o 
   8   1   6       29.65       15.44      5.23 o 
   9   1   6       15.92       19.46      4.91 o 
  -9   2   6        6.15        1.18      3.49 o 
  -8   2   6        0.44       -1.53      3.14 o 
  -7   2   6        0.77       -1.71      2.68 o 
  -6   2   6      205.18      222.29      6.69 o 
  -5   2   6        0.96       -1.96      1.31 o 
  -4   2   6       29.26       39.28      2.81 o 
  -3   2   6        5.61        8.44      1.03 o 
  -2   2   6        3.76        0.99      1.06 o 
  -1   2   6     2521.76     2457.26     14.91 o 
   0   2   6     1511.54     1485.69     10.58 o 
   1   2   6     1023.51     1035.05     10.16 o 
   2   2   6     2446.52     2316.97     19.16 o 
   3   2   6        1.32        1.74      1.73 o 
   4   2   6      282.61      269.45      8.73 o 
   5   2   6       85.71       73.28      5.67 o 
   6   2   6        6.14        3.11      5.41 o 
   7   2   6      258.31      259.33     26.17 o 
   8   2   6       42.18       40.92      8.72 o 
   9   2   6        5.83       14.10      7.15 o 
  -9   3   6        3.94       12.83     12.03 o 
  -8   3   6       17.31        2.59      5.06 o 
  -7   3   6        4.50       -3.21      2.14 o 
  -6   3   6       65.55       96.15      5.43 o 
  -5   3   6      104.94      123.85      4.77 o 
  -4   3   6       14.38       12.81      1.55 o 
  -3   3   6       92.91       99.79      4.78 o 
  -2   3   6     3791.17     3978.65     23.35 o 
  -1   3   6        0.36        0.94      1.13 o 
   0   3   6       54.98       58.11      3.47 o 
   1   3   6      179.60      201.79      3.88 o 
   2   3   6      323.55      323.29      6.08 o 
   3   3   6       88.34       91.50      3.92 o 
   4   3   6      249.71      242.23      7.77 o 
   5   3   6       68.60       71.06      5.66 o 
   6   3   6      135.47      135.02      7.28 o 
   7   3   6       22.86       23.06      4.52 o 
   8   3   6        6.87        3.88      3.68 o 
   9   3   6       12.41        7.48      4.31 o 
  -9   4   6       36.00       31.74      9.07 o 
  -8   4   6       26.85       40.60      7.67 o 
  -7   4   6      466.63      547.44     15.00 o 
  -6   4   6      508.41      512.11     10.45 o 
  -5   4   6       38.41       54.96      4.98 o 
  -4   4   6       52.33       55.74      2.75 o 
  -3   4   6        4.88        5.26      1.25 o 
  -2   4   6      246.00      226.11      5.08 o 
  -1   4   6     3550.84     3889.45     28.52 o 
   0   4   6      280.51      368.74      5.77 o 
   1   4   6      138.70      132.01      3.31 o 
   2   4   6        1.10        2.28      1.23 o 
   3   4   6        6.61        6.61      2.02 o 
   4   4   6        0.20        0.03      1.79 o 
   5   4   6       13.28       17.26      3.32 o 
   6   4   6       91.40       80.19      6.66 o 
   7   4   6       42.69       42.70      5.93 o 
   8   4   6       20.20       19.39      5.06 o 
  -8   5   6       24.73       22.02      5.18 o 
  -7   5   6        0.17        1.05      3.21 o 
  -6   5   6        4.38        3.84      3.18 o 
  -5   5   6      291.30      251.98      9.38 o 
  -4   5   6       47.20       42.10      6.80 o 
  -3   5   6       44.72       44.63      3.29 o 
  -2   5   6       36.51       36.52      2.86 o 
  -1   5   6      611.20      653.05      9.53 o 
   0   5   6        5.74        5.89      2.70 o 
   1   5   6       24.29       24.93      1.94 o 
   2   5   6       19.33       18.07      1.95 o 
   3   5   6      160.61      147.41      4.32 o 
   4   5   6        1.55        2.19      1.61 o 
   5   5   6       51.97       49.79      3.72 o 
   6   5   6       58.32       59.62      6.59 o 
   7   5   6        4.02        2.44      4.88 o 
   8   5   6        0.59        3.49      5.58 o 
  -8   6   6        1.89        5.58      4.19 o 
  -7   6   6        1.91        0.35      3.45 o 
  -6   6   6       41.54       21.73      4.56 o 
  -5   6   6       51.51       38.76      5.05 o 
  -4   6   6       65.06       65.32     11.16 o 
  -3   6   6        4.37        2.47      1.85 o 
  -2   6   6        8.77        9.75      2.31 o 
  -1   6   6        1.11        1.05      1.53 o 
   0   6   6       63.82       81.33      7.15 o 
   1   6   6        6.36        8.74      2.83 o 
   2   6   6      136.77      142.65     12.91 o 
   3   6   6       43.91       40.87      7.15 o 
   4   6   6       83.38       98.70      5.75 o 
   5   6   6        3.21        0.62      2.48 o 
   6   6   6        0.23        1.10      2.80 o 
   7   6   6       16.85       13.60      6.28 o 
  -7   7   6       31.76       29.00      5.55 o 
  -6   7   6        1.86        2.20      4.01 o 
  -5   7   6        0.43        1.41      4.01 o 
  -4   7   6       31.04       25.69      4.52 o 
  -3   7   6      102.63      100.48     10.82 o 
  -2   7   6       22.76       29.66      6.80 o 
  -1   7   6      107.52      100.46      6.95 o 
   0   7   6     1087.70     1065.60     19.23 o 
   1   7   6      132.59      135.35      8.51 o 
   2   7   6      179.87      158.12      8.55 o 
   3   7   6      129.38      109.36      8.02 o 
   4   7   6       20.24       21.30      4.56 o 
   5   7   6       10.96       17.60      4.36 o 
   6   7   6        3.20        1.40      3.68 o 
  -6   8   6        0.53        4.19      5.58 o 
  -5   8   6        3.31       -2.44      4.19 o 
  -4   8   6        0.33        0.00      4.88 o 
  -3   8   6        0.89       -0.35      4.19 o 
  -2   8   6        0.06        1.74      4.19 o 
  -1   8   6       23.05        2.21      2.18 o 
   0   8   6       27.07       30.45      4.93 o 
   1   8   6       48.98       45.44      5.66 o 
   2   8   6        0.01        2.11      3.32 o 
   3   8   6       14.12       21.92      6.80 o 
   4   8   6       20.92       19.29      4.81 o 
   5   8   6       73.25       83.02      8.10 o 
   6   8   6        2.90        5.93      6.63 o 
  -5   9   6       20.56       15.00      6.98 o 
  -4   9   6        0.01        3.49      5.58 o 
  -3   9   6        2.19        3.84      5.23 o 
  -2   9   6        0.87       -2.09      4.53 o 
  -1   9   6       63.08       94.54     11.86 o 
   0   9   6       48.89       53.74      6.53 o 
   1   9   6        1.74       -3.28      3.84 o 
   2   9   6       23.04       31.47      5.30 o 
   3   9   6        2.01       -0.17      3.45 o 
   4   9   6       37.86       50.00      8.20 o 
  -3  10   6        0.19       -2.44      5.58 o 
  -2  10   6        1.13       -6.80      4.53 o 
  -1  10   6        0.69        8.72      5.58 o 
   0  10   6       10.95       11.47      4.56 o 
   1  10   6        0.04        1.40      3.70 o 
   2  10   6       18.19       28.13      5.67 o 
  -9   1   7        0.08       -2.88      2.93 o 
  -8   1   7       33.63       23.69      4.67 o 
  -7   1   7        2.69       -0.50      3.14 o 
  -6   1   7      142.26      153.61      7.28 o 
  -5   1   7       14.17       22.68      2.59 o 
  -4   1   7      666.31      721.56     10.06 o 
  -3   1   7      403.69      409.30      6.27 o 
  -2   1   7     2549.79     2632.83     21.20 o 
  -1   1   7     3958.40     3991.46     26.09 o 
   0   1   7     5654.38     5544.37     42.11 o 
   1   1   7    16013.36    15999.67    112.73 o 
   2   1   7        4.85        3.95      1.84 o 
   3   1   7     1327.66     1375.53     17.97 o 
   4   1   7       21.58       16.31      2.96 o 
   5   1   7        6.84        6.98      2.71 o 
   6   1   7       45.71       50.28     14.30 o 
   7   1   7       24.45       36.97      5.43 o 
   8   1   7       73.52       80.11      7.89 o 
   9   1   7        0.00       -2.44      3.70 o 
  -9   2   7        7.63        9.30      7.50 o 
  -8   2   7        1.71        4.91      5.93 o 
  -7   2   7        0.78       -1.80      2.34 o 
  -6   2   7       88.55       92.00      5.57 o 
  -5   2   7       50.69       39.77      3.26 o 
  -4   2   7      204.49      229.08      5.47 o 
  -3   2   7        0.38        1.04      0.60 o 
  -2   2   7      478.79      574.06      6.66 o 
  -1   2   7     1436.03     1474.94     10.43 o 
   0   2   7        1.40        1.25      1.46 o 
   1   2   7      218.44      214.79      4.93 o 
   2   2   7     2860.85     2915.85     27.58 o 
   3   2   7      213.18      231.63      7.03 o 
   4   2   7        0.12       -2.59      1.73 o 
   5   2   7      120.61      144.17      7.68 o 
   6   2   7       94.46       96.12      7.27 o 
   7   2   7        8.65        8.51      3.68 o 
   8   2   7        3.43        4.88      3.68 o 
   9   2   7        1.30        3.12      3.82 o 
  -9   3   7        3.17       -1.84      3.43 o 
  -8   3   7       23.93       19.91      7.85 o 
  -7   3   7       10.13        0.07      2.33 o 
  -6   3   7        0.76       -2.90      1.93 o 
  -5   3   7       65.61       52.92      4.47 o 
  -4   3   7        1.61        1.34      1.08 o 
  -3   3   7     1395.00     1434.69     11.32 o 
  -2   3   7        0.14        0.09      0.88 o 
  -1   3   7     3612.18     3619.75     21.49 o 
   0   3   7      105.81      143.76      3.12 o 
   1   3   7        0.00        2.60      1.02 o 
   2   3   7      663.32      681.57      9.26 o 
   3   3   7       20.64       12.47      2.07 o 
   4   3   7        1.37       -1.19      2.09 o 
   5   3   7       12.19        8.95      2.93 o 
   6   3   7        0.54        0.70      2.47 o 
   7   3   7       23.66       17.76      6.10 o 
   8   3   7        8.33       11.57      4.02 o 
   9   3   7        0.42       -5.37      3.68 o 
  -9   4   7       52.13       68.02     11.16 o 
  -8   4   7        4.00        9.59      4.19 o 
  -7   4   7      199.51      187.39      9.37 o 
  -6   4   7      601.19      603.45     11.44 o 
  -5   4   7      267.41      301.72      7.34 o 
  -4   4   7       47.67       41.52      3.12 o 
  -3   4   7      345.08      353.92      9.42 o 
  -2   4   7        0.39        0.74      1.31 o 
  -1   4   7      175.57      158.33      4.44 o 
   0   4   7      643.80      680.42      8.11 o 
   1   4   7       26.10       27.58      1.98 o 
   2   4   7       73.21       56.25      2.98 o 
   3   4   7      133.53      124.65      4.08 o 
   4   4   7        6.64        8.26      2.24 o 
   5   4   7       29.10       38.03      8.37 o 
   6   4   7       11.31        5.92      3.08 o 
   7   4   7       34.39       32.58      5.16 o 
   8   4   7       19.83       33.66      5.61 o 
  -8   5   7        0.05       -2.27      3.45 o 
  -7   5   7       97.35       87.64      7.74 o 
  -6   5   7        1.76       -2.65      2.83 o 
  -5   5   7        2.29        0.17      2.71 o 
  -4   5   7        9.48       12.94      3.18 o 
  -3   5   7       78.15       81.40      4.01 o 
  -2   5   7       45.89       33.50      2.86 o 
  -1   5   7      222.85      220.59      6.00 o 
   0   5   7       46.81       56.56      7.50 o 
   1   5   7       48.72       55.31      3.07 o 
   2   5   7        2.66        4.88      1.47 o 
   3   5   7        1.33        2.78      1.61 o 
   4   5   7       19.44       15.82      2.32 o 
   5   5   7       14.72       10.97      2.40 o 
   6   5   7       36.00       30.85      3.82 o 
   7   5   7        3.62        0.00      4.53 o 
   8   5   7        2.64        1.05      5.23 o 
  -8   6   7        2.66        6.28     10.99 o 
  -7   6   7       14.80       19.10      4.91 o 
  -6   6   7       28.32       44.41     13.43 o 
  -5   6   7      276.92      263.84      9.99 o 
  -4   6   7       54.18       54.61     12.04 o 
  -3   6   7        0.37        2.46      2.43 o 
  -2   6   7      105.31       99.38      4.49 o 
  -1   6   7      203.09      237.24      8.00 o 
   0   6   7        1.76       -0.64      1.33 o 
   1   6   7        0.31        1.68      1.63 o 
   2   6   7      135.49      138.53      7.14 o 
   3   6   7      256.38      241.26      9.23 o 
   4   6   7       10.09       10.87      2.72 o 
   5   6   7       51.85       54.87      4.82 o 
   6   6   7        2.41       -0.89      3.01 o 
   7   6   7        0.38        2.58      3.68 o 
  -7   7   7        0.00       -3.65      3.43 o 
  -6   7   7       27.79       18.85      5.93 o 
  -5   7   7        8.09        6.75      3.57 o 
  -4   7   7        0.57       -2.32      2.76 o 
  -3   7   7        0.92       -0.70      4.53 o 
  -2   7   7        7.22        8.85      3.09 o 
  -1   7   7       27.53       33.85      5.93 o 
   0   7   7      212.30      217.73      9.12 o 
   1   7   7      326.83      333.69     27.93 o 
   2   7   7      611.51      574.32     23.05 o 
   3   7   7        0.03        2.00      3.02 o 
   4   7   7        9.85       14.57      4.17 o 
   5   7   7        3.32        0.01      3.31 o 
   6   7   7       23.05       23.38      5.11 o 
  -6   8   7        0.20       13.95      6.63 o 
  -5   8   7        6.78       11.16      5.93 o 
  -4   8   7        2.29        3.84      5.23 o 
  -3   8   7       13.24       12.56      5.93 o 
  -2   8   7       92.80       91.06     11.16 o 
  -1   8   7        0.01        1.62      2.83 o 
   0   8   7       11.68       15.50      8.55 o 
   1   8   7      167.89      190.35      9.25 o 
   2   8   7        3.03        0.66      3.08 o 
   3   8   7       33.85       42.19      8.37 o 
   4   8   7        8.03       -0.62      3.43 o 
   5   8   7       43.53       41.60      6.11 o 
   6   8   7        0.26        3.14      6.63 o 
  -5   9   7        2.45       -0.35      5.23 o 
  -4   9   7        2.56        6.28      6.28 o 
  -3   9   7       11.55        3.14      4.88 o 
  -2   9   7       56.80       47.09      9.07 o 
  -1   9   7       28.61       27.21      7.33 o 
   0   9   7       23.58       31.51      5.41 o 
   1   9   7       55.04       63.17     13.78 o 
   2   9   7      109.47      115.60      9.12 o 
   3   9   7       10.05        6.32      4.06 o 
   4   9   7        0.50       -2.34      6.63 o 
  -3  10   7        3.67       -1.05      5.23 o 
  -2  10   7        0.00        9.77      6.28 o 
  -1  10   7        0.10       -6.63      4.53 o 
   0  10   7        0.00       -1.92      3.70 o 
   1  10   7       15.36       10.58      7.15 o 
   2  10   7        1.88       10.80      4.56 o 
  -9   0   8       43.39       75.35     11.16 o 
  -8   0   8       52.40       57.91      9.42 o 
  -7   0   8       19.89       14.65      5.23 o 
  -6   0   8      178.11      208.33     11.52 o 
  -5   0   8       96.11      105.37      9.07 o 
  -4   0   8     2235.42     2203.69     48.85 o 
  -3   0   8     2601.93     2473.17     39.13 o 
  -2   0   8     5417.65     5581.59     42.32 o 
  -1   0   8     3337.81     3037.17     37.33 o 
   0   0   8      775.03      799.34     15.07 o 
   1   0   8      155.10      114.51      5.93 o 
   2   0   8     3137.47     2857.01     39.26 o 
   3   0   8        9.59        7.33      3.14 o 
   4   0   8     4565.82     4228.83     58.36 o 
   5   0   8       14.20       23.72      5.58 o 
   6   0   8     1987.39     1988.23     40.65 o 
   7   0   8       29.62       51.98      8.72 o 
   8   0   8       89.35       91.75     12.21 o 
   9   0   8        3.78       -0.35      5.23 o 
  -9   1   8       12.11       18.31      4.93 o 
  -8   1   8       36.98       48.07      6.01 o 
  -7   1   8        0.26       -2.62      2.47 o 
  -6   1   8        9.72        7.39      2.20 o 
  -5   1   8       87.29       70.95      4.05 o 
  -4   1   8       37.40       48.41      3.03 o 
  -3   1   8      102.98      103.72      3.39 o 
  -2   1   8       68.91       51.42      2.45 o 
  -1   1   8      408.71      428.02      5.88 o 
   0   1   8     2093.14     1935.58     19.08 o 
   1   1   8     1137.11     1147.14     13.89 o 
   2   1   8       21.39       33.63      3.32 o 
   3   1   8     3386.49     3252.96     32.20 o 
   4   1   8       47.12       65.07      5.18 o 
   5   1   8        5.94       10.29      2.96 o 
   6   1   8        2.96        3.06      3.08 o 
   7   1   8       30.12       39.96      5.67 o 
   8   1   8       24.92       20.80      4.91 o 
   9   1   8        2.69       -1.84      5.93 o 
  -9   2   8        0.06       -0.89      3.52 o 
  -8   2   8        9.79       13.69      5.76 o 
  -7   2   8       15.07        8.89      3.41 o 
  -6   2   8        1.47       -2.29      1.72 o 
  -5   2   8      295.27      265.62      6.53 o 
  -4   2   8        1.11        0.11      1.21 o 
  -3   2   8      418.49      487.75      7.40 o 
  -2   2   8      752.32      825.62      9.29 o 
  -1   2   8       81.86       90.76      4.02 o 
   0   2   8        0.90       -1.39      0.92 o 
   1   2   8       51.28       51.06      3.32 o 
   2   2   8       83.20       74.34      4.07 o 
   3   2   8      369.88      335.70     11.87 o 
   4   2   8      465.61      450.23     12.57 o 
   5   2   8        0.05        2.84      2.43 o 
   6   2   8       10.69        2.87      2.83 o 
   7   2   8       27.51       43.28      6.28 o 
   8   2   8        4.89        5.14      3.68 o 
   9   2   8        0.95        1.57      4.06 o 
  -9   3   8        6.97       14.13      5.23 o 
  -8   3   8       47.96       54.84      5.23 o 
  -7   3   8       56.39       30.37      3.95 o 
  -6   3   8      746.08      720.22     12.12 o 
  -5   3   8       40.20       37.44      3.31 o 
  -4   3   8        0.05       -1.95      1.33 o 
  -3   3   8      271.91      297.12      4.30 o 
  -2   3   8       39.87       38.59      1.93 o 
  -1   3   8      150.66      181.68      4.08 o 
   0   3   8      117.16      117.99      2.98 o 
   1   3   8      813.13      790.66      8.39 o 
   2   3   8        3.49        4.89      1.97 o 
   3   3   8       59.61       57.71      6.11 o 
   4   3   8       77.47       69.82      5.30 o 
   5   3   8       21.88       23.96      3.95 o 
   6   3   8       27.87       23.69      4.27 o 
   7   3   8       19.79       12.28      5.76 o 
   8   3   8        0.26        0.87      3.21 o 
   9   3   8        3.45        6.80      4.44 o 
  -9   4   8       12.93        5.23      6.63 o 
  -8   4   8       29.88       41.62      9.59 o 
  -7   4   8        1.17       -0.52      3.66 o 
  -6   4   8      310.67      367.87     12.02 o 
  -5   4   8       78.16       86.05      4.86 o 
  -4   4   8       13.47        5.85      1.83 o 
  -3   4   8      103.13      104.67      5.04 o 
  -2   4   8     2991.93     3233.74     21.45 o 
  -1   4   8      762.14      751.21      7.41 o 
   0   4   8      863.24      882.18      8.72 o 
   1   4   8      107.64      104.66      3.28 o 
   2   4   8      430.72      492.09      7.22 o 
   3   4   8        5.48        3.42      1.59 o 
   4   4   8       41.41       48.00      4.56 o 
   5   4   8        4.06        4.96      6.10 o 
   6   4   8      113.64       97.64     12.39 o 
   7   4   8       87.08       85.62      7.50 o 
   8   4   8       25.86       20.57      6.63 o 
  -8   5   8        1.37        5.93      3.95 o 
  -7   5   8        2.48        9.32      3.77 o 
  -6   5   8       32.44       36.68      5.02 o 
  -5   5   8       44.28       47.67      5.43 o 
  -4   5   8       58.63       75.85      6.04 o 
  -3   5   8      278.75      299.04      8.28 o 
  -2   5   8      279.47      322.54      6.76 o 
  -1   5   8       66.53       79.98      5.16 o 
   0   5   8      108.86      116.01      5.20 o 
   1   5   8       48.54       46.74      2.71 o 
   2   5   8      117.22      125.34      3.94 o 
   3   5   8       39.26       42.76      3.07 o 
   4   5   8        3.79        6.72      2.09 o 
   5   5   8        0.23       -1.08      2.21 o 
   6   5   8        6.35        3.66      2.96 o 
   7   5   8        2.02        1.05      4.88 o 
   8   5   8        0.00        0.35      5.93 o 
  -8   6   8        0.19       -0.41      4.36 o 
  -7   6   8        0.18       -0.70      3.45 o 
  -6   6   8       23.29       30.31      4.91 o 
  -5   6   8       28.23       26.86      5.41 o 
  -4   6   8       38.38       56.03      6.28 o 
  -3   6   8      195.30      170.38      7.50 o 
  -2   6   8        2.78        0.62      1.72 o 
  -1   6   8       59.14       58.12      3.80 o 
   0   6   8       42.23       32.80      6.10 o 
   1   6   8        1.33        3.75      1.92 o 
   2   6   8      539.73      511.75     20.61 o 
   3   6   8      240.60      276.90     18.15 o 
   4   6   8       30.64       29.65      5.67 o 
   5   6   8       11.69        4.58      2.73 o 
   6   6   8       60.48       70.82      6.91 o 
   7   6   8       26.68       26.17      5.30 o 
  -7   7   8        7.24        7.15      4.19 o 
  -6   7   8        5.59        1.88      5.41 o 
  -5   7   8       93.83      107.89      8.10 o 
  -4   7   8        0.68       -0.63      2.68 o 
  -3   7   8        0.35        1.05      4.19 o 
  -2   7   8       40.65       30.00      6.28 o 
  -1   7   8       44.20       54.55      5.36 o 
   0   7   8        3.77        1.49      2.79 o 
   1   7   8      740.10      718.57     18.69 o 
   2   7   8      453.93      424.42     23.04 o 
   3   7   8       33.01       46.09      5.79 o 
   4   7   8        6.98       -0.75      3.18 o 
   5   7   8        7.72        5.45      3.84 o 
   6   7   8       18.64       30.03     12.21 o 
  -6   8   8        0.18        4.53      5.23 o 
  -5   8   8       12.95        3.84      5.58 o 
  -4   8   8        0.59        2.09      4.88 o 
  -3   8   8        0.80       -1.05      4.88 o 
  -2   8   8        2.34        3.84      4.88 o 
  -1   8   8        0.42       -2.09      2.58 o 
   0   8   8       18.32       15.34      3.95 o 
   1   8   8        5.57       17.19      4.17 o 
   2   8   8       40.21       41.00     12.03 o 
   3   8   8        1.05        6.63      3.95 o 
   4   8   8        7.42       12.99      4.17 o 
   5   8   8        2.87        6.28      6.10 o 
  -5   9   8        3.11        7.33      5.93 o 
  -4   9   8       13.98       11.16      5.93 o 
  -3   9   8        0.32       -5.23      4.53 o 
  -2   9   8        0.59        3.14      4.88 o 
  -1   9   8        2.00        4.88      5.58 o 
   0   9   8        9.50       10.94      4.06 o 
   1   9   8       94.22       95.16      8.38 o 
   2   9   8        8.65       11.16      4.88 o 
   3   9   8        0.02       -4.40      3.18 o 
   4   9   8        0.66        1.62      4.02 o 
  -2  10   8        1.69        1.40      5.23 o 
  -1  10   8        1.37        2.44      6.28 o 
   0  10   8       19.01       16.74      6.98 o 
   1  10   8       13.70        8.09      4.31 o 
   2  10   8        0.88        6.12      4.56 o 
  -9   1   9        0.70        0.10      3.57 o 
  -8   1   9       17.62        7.79      6.98 o 
  -7   1   9       14.48       17.75      5.23 o 
  -6   1   9        0.49       -1.03      1.59 o 
  -5   1   9       21.32       27.77      2.76 o 
  -4   1   9     1159.58     1112.21     13.23 o 
  -3   1   9       24.50       23.00      3.45 o 
  -2   1   9      528.96      476.85      6.61 o 
  -1   1   9      114.96      128.37      4.18 o 
   0   1   9       43.41       50.12      4.36 o 
   1   1   9        0.43       -0.06      1.42 o 
   2   1   9      870.36      838.97     12.99 o 
   3   1   9      768.61      744.42     14.86 o 
   4   1   9       23.46       13.80      2.96 o 
   5   1   9       15.60       17.45      3.70 o 
   6   1   9      237.29      215.91     12.74 o 
   7   1   9        1.88        2.09      3.21 o 
   8   1   9       15.17       21.48      5.05 o 
   9   1   9        0.00        2.66      4.31 o 
  -9   2   9        0.00       -4.77      3.18 o 
  -8   2   9       10.91        4.46      7.50 o 
  -7   2   9       41.39       27.85      3.63 o 
  -6   2   9       16.67        8.16      2.66 o 
  -5   2   9       37.44       42.37      3.35 o 
  -4   2   9      168.03      176.53      5.20 o 
  -3   2   9      190.01      179.24      4.66 o 
  -2   2   9      281.62      314.70      9.64 o 
  -1   2   9       92.99       90.72      4.11 o 
   0   2   9      207.78      212.71      4.61 o 
   1   2   9     1327.50     1301.65     16.84 o 
   2   2   9     2366.78     2398.26     25.00 o 
   3   2   9      214.10      193.87      6.91 o 
   4   2   9      183.19      164.17     11.34 o 
   5   2   9       14.14       18.40     11.34 o 
   6   2   9        2.72        6.49      3.32 o 
   7   2   9      146.06      165.16     10.29 o 
   8   2   9       10.64        8.83      4.11 o 
   9   2   9        2.97        7.05      4.31 o 
  -9   3   9        0.00       -4.98      3.32 o 
  -8   3   9       17.30       10.65      3.41 o 
  -7   3   9      164.40      139.94      6.38 o 
  -6   3   9        4.63        0.47      2.82 o 
  -5   3   9       33.29       29.29      3.06 o 
  -4   3   9       37.07       54.27      3.46 o 
  -3   3   9       17.92       20.60      1.35 o 
  -2   3   9       50.27       41.17      2.11 o 
  -1   3   9     3335.37     3551.07     21.88 o 
   0   3   9       93.57      114.93      3.08 o 
   1   3   9       60.49       65.20      2.87 o 
   2   3   9       34.59       24.25      2.96 o 
   3   3   9      127.12      156.62      6.29 o 
   4   3   9       23.03       26.02      3.70 o 
   5   3   9       18.87       18.45      3.70 o 
   6   3   9       10.96       15.01      5.23 o 
   7   3   9        0.02       -3.50      2.58 o 
   8   3   9        0.00        0.11      4.01 o 
  -9   4   9        0.07        2.44      6.28 o 
  -8   4   9        2.94       -2.76      6.63 o 
  -7   4   9       79.60      111.48      8.20 o 
  -6   4   9       70.73       49.27      6.63 o 
  -5   4   9      168.13      151.71      8.37 o 
  -4   4   9      278.21      285.08      7.38 o 
  -3   4   9      139.91      135.07      3.23 o 
  -2   4   9      244.34      217.35      3.97 o 
  -1   4   9      409.73      447.97      5.78 o 
   0   4   9       17.79       20.81      2.01 o 
   1   4   9       26.56       16.92      1.83 o 
   2   4   9      106.64      116.61      3.84 o 
   3   4   9        0.06        0.82      1.40 o 
   4   4   9        1.61        0.70      2.96 o 
   5   4   9        0.00       -3.13      2.09 o 
   6   4   9       62.44       63.51      8.02 o 
   7   4   9        0.00       -2.15      2.93 o 
   8   4   9       22.98       15.33      4.67 o 
  -8   5   9        3.43       -1.84      5.58 o 
  -7   5   9       10.68       14.16      4.17 o 
  -6   5   9        4.63        1.12      3.08 o 
  -5   5   9      249.90      256.02      9.50 o 
  -4   5   9       74.11       73.09      5.92 o 
  -3   5   9       34.96       29.13      5.93 o 
  -2   5   9       24.03       26.37      3.34 o 
  -1   5   9        2.24        1.18      1.47 o 
   0   5   9      155.10      162.70      5.05 o 
   1   5   9       38.42       48.20      2.81 o 
   2   5   9       91.34       90.64      3.70 o 
   3   5   9        3.70        4.62      1.79 o 
   4   5   9        4.13        3.53      1.94 o 
   5   5   9       37.37       31.64      3.76 o 
   6   5   9        2.93        9.94      3.45 o 
   7   5   9       21.20       11.51      5.93 o 
   8   5   9        8.30        6.63      5.93 o 
  -8   6   9        3.18        0.16      4.17 o 
  -7   6   9       22.28       23.46      9.77 o 
  -6   6   9        0.10        2.99      3.43 o 
  -5   6   9       36.40       32.78      4.81 o 
  -4   6   9       44.27       26.16      4.31 o 
  -3   6   9       63.02       68.09      5.90 o 
  -2   6   9      141.31      133.06      8.33 o 
  -1   6   9       30.59       30.06      3.06 o 
   0   6   9       17.27       22.34      3.66 o 
   1   6   9       13.16       12.31      2.40 o 
   2   6   9       13.33       19.21      3.01 o 
   3   6   9       46.88       44.70      5.30 o 
   4   6   9      103.68      121.09      6.82 o 
   5   6   9       13.15        7.07      2.94 o 
   6   6   9       18.30       13.93      4.31 o 
   7   6   9        9.39        1.22      4.06 o 
  -7   7   9        5.73        3.39      4.88 o 
  -6   7   9        3.89        2.91      3.57 o 
  -5   7   9       59.13       65.94      7.50 o 
  -4   7   9       53.76       49.87      5.76 o 
  -3   7   9       96.87       92.45     10.82 o 
  -2   7   9        6.21       11.51      4.88 o 
  -1   7   9       29.34       35.74      4.61 o 
   0   7   9        9.40        3.02      2.44 o 
   1   7   9       75.35       72.59      6.53 o 
   2   7   9      275.81      277.14     10.60 o 
   3   7   9        0.14        4.59      3.52 o 
   4   7   9       61.92       54.63      8.20 o 
   5   7   9        9.13       11.69      5.23 o 
   6   7   9       23.65       14.65      6.63 o 
  -6   8   9        0.11        0.70      5.23 o 
  -5   8   9        0.76        1.05      4.88 o 
  -4   8   9        0.51        2.09      4.53 o 
  -3   8   9       60.24       89.65     11.51 o 
  -2   8   9       81.96      103.61     12.21 o 
  -1   8   9       16.77       11.86      5.58 o 
   0   8   9        3.16        4.07      3.02 o 
   1   8   9        0.56       -0.53      3.02 o 
   2   8   9        0.87       -1.47      4.71 o 
   3   8   9       18.33       20.33      4.91 o 
   4   8   9        0.46        2.48      5.06 o 
   5   8   9       22.70       27.46      5.67 o 
  -4   9   9       20.18       11.51      6.28 o 
  -3   9   9       12.63       13.95      6.63 o 
  -2   9   9        0.40        2.44      5.23 o 
  -1   9   9        3.11        4.53      5.58 o 
   0   9   9        5.40        0.96      4.19 o 
   1   9   9        0.07        1.74      3.70 o 
   2   9   9       29.31       18.68      5.05 o 
   3   9   9       25.24       29.02      5.67 o 
   4   9   9        2.74        2.63      4.31 o 
  -2  10   9        0.24        6.98      5.93 o 
  -1  10   9        0.00       -0.70      5.23 o 
   0  10   9        9.03        0.00      5.23 o 
   1  10   9        1.67       -2.36      3.57 o 
  -9   0  10        0.05       -4.88      4.88 o 
  -8   0  10      224.71      237.64     15.01 o 
  -7   0  10       17.63       25.46      5.93 o 
  -6   0  10        2.05       -0.35      3.49 o 
  -5   0  10       41.54       47.79      6.63 o 
  -4   0  10     1423.01     1575.52     17.22 o 
  -3   0  10        4.55        4.31      2.09 o 
  -2   0  10        7.75       12.77      2.09 o 
  -1   0  10     1289.67     1278.49     21.41 o 
   0   0  10       14.14       16.40      3.14 o 
   1   0  10        2.13        0.00      2.44 o 
   2   0  10     4206.13     3894.59     51.04 o 
   3   0  10       15.44       17.79      4.19 o 
   4   0  10      461.49      450.21     16.07 o 
   5   0  10      177.10      169.25     11.52 o 
   6   0  10      123.94      133.98     12.56 o 
   7   0  10       39.62       38.02      8.02 o 
   8   0  10       19.37       16.39      6.98 o 
   9   0  10       36.30       47.79     10.12 o 
  -9   1  10       11.29        7.85      4.19 o 
  -8   1  10       49.50       49.72      6.04 o 
  -7   1  10       68.48       70.18      9.94 o 
  -6   1  10       42.58       46.51      6.39 o 
  -5   1  10      183.52      194.11      5.39 o 
  -4   1  10      447.27      420.37      7.29 o 
  -3   1  10     2937.95     2922.83     22.81 o 
  -2   1  10      191.73      189.82      4.46 o 
  -1   1  10      493.09      447.92      6.55 o 
   0   1  10      242.92      270.94      6.54 o 
   1   1  10     2762.42     2695.87     29.65 o 
   2   1  10      274.95      283.99     14.84 o 
   3   1  10     1214.39     1124.43     17.08 o 
   4   1  10        3.36        9.22      2.83 o 
   5   1  10       34.70       36.32      4.67 o 
   6   1  10      470.24      470.85     13.70 o 
   7   1  10        0.22        0.52      3.21 o 
   8   1  10        9.42       16.27      4.67 o 
   9   1  10       20.68       37.24      6.61 o 
  -9   2  10        0.80       -2.41      3.57 o 
  -8   2  10        3.85        1.45      4.19 o 
  -7   2  10        4.99        1.12      3.52 o 
  -6   2  10       91.65      101.11      6.02 o 
  -5   2  10       93.11      121.49      5.74 o 
  -4   2  10        0.02        0.31      1.23 o 
  -3   2  10     1475.09     1538.19     15.11 o 
  -2   2  10      317.53      324.37      5.92 o 
  -1   2  10       35.55       22.25      2.40 o 
   0   2  10      909.22      865.81     10.08 o 
   1   2  10      327.11      322.11      8.38 o 
   2   2  10        7.68        9.59      2.47 o 
   3   2  10      465.79      427.18     17.82 o 
   4   2  10        2.81        0.94      2.09 o 
   5   2  10     1075.40     1035.13     24.48 o 
   6   2  10      183.87      184.23     20.24 o 
   7   2  10       29.57       31.94      5.26 o 
   8   2  10        3.71        1.05      3.70 o 
  -9   3  10        0.01        1.40      3.85 o 
  -8   3  10        3.75       16.57      6.98 o 
  -7   3  10      178.23      199.84      7.22 o 
  -6   3  10      130.14      114.63      5.48 o 
  -5   3  10        0.87       -0.50      1.85 o 
  -4   3  10        9.71       11.07      2.13 o 
  -3   3  10       45.69       46.82      3.10 o 
  -2   3  10     1280.12     1385.41     12.77 o 
  -1   3  10     1439.70     1494.58     12.02 o 
   0   3  10      124.63      119.48      3.29 o 
   1   3  10       16.32       12.74      2.51 o 
   2   3  10      612.40      573.57     12.58 o 
   3   3  10      162.02      154.80      6.80 o 
   4   3  10       97.91       93.88      9.25 o 
   5   3  10        1.00        3.08      2.68 o 
   6   3  10        2.06        6.36      3.18 o 
   7   3  10       33.23       35.87      5.55 o 
   8   3  10        1.24        2.28      3.68 o 
  -9   4  10        7.30        6.28      6.63 o 
  -8   4  10        0.52        4.71      3.70 o 
  -7   4  10       86.49       54.18      9.77 o 
  -6   4  10      600.23      672.85     26.72 o 
  -5   4  10      324.50      283.01      7.34 o 
  -4   4  10       29.62       34.64      6.27 o 
  -3   4  10       62.59       61.14      3.30 o 
  -2   4  10      161.16      150.76      3.46 o 
  -1   4  10      138.14      123.99      3.27 o 
   0   4  10      238.07      232.24      4.82 o 
   1   4  10        3.51        9.28      1.58 o 
   2   4  10       21.22       19.52      2.18 o 
   3   4  10        8.15        6.21      1.99 o 
   4   4  10        0.00       -0.97      4.01 o 
   5   4  10        4.57        7.67      2.96 o 
   6   4  10       32.11       31.83      9.77 o 
   7   4  10        0.30        0.56      3.08 o 
   8   4  10        0.67        3.16      5.23 o 
  -8   5  10       31.54       23.87      6.28 o 
  -7   5  10        9.64       14.14      4.42 o 
  -6   5  10      126.55      137.24     11.16 o 
  -5   5  10      161.01      199.97     21.81 o 
  -4   5  10        7.07        4.84      2.83 o 
  -3   5  10        6.54        7.33      2.71 o 
  -2   5  10      169.41      158.24      5.88 o 
  -1   5  10        3.48        2.68      1.59 o 
   0   5  10        9.56       10.46      2.07 o 
   1   5  10       39.33       37.54      2.60 o 
   2   5  10        3.40        4.30      1.91 o 
   3   5  10        2.96        0.33      1.67 o 
   4   5  10        0.85       -0.32      1.99 o 
   5   5  10        2.97        3.51      2.45 o 
   6   5  10        0.87       -2.03      2.83 o 
   7   5  10       30.66       33.49      8.02 o 
  -8   6  10        5.80        3.00      5.41 o 
  -7   6  10        5.86        9.42      4.44 o 
  -6   6  10       20.97       35.78      5.55 o 
  -5   6  10       48.18       42.39      5.41 o 
  -4   6  10        0.04        3.56      2.93 o 
  -3   6  10       49.64       60.88      8.90 o 
  -2   6  10       30.19       31.60      4.06 o 
  -1   6  10       64.30       69.30      5.05 o 
   0   6  10      189.31      173.43      5.78 o 
   1   6  10       33.98       36.61      3.54 o 
   2   6  10      562.43      503.33     10.02 o 
   3   6  10       57.72       43.49      5.61 o 
   4   6  10        4.15        1.85      3.32 o 
   5   6  10       50.24       58.27      6.28 o 
   6   6  10        0.52       -3.98      2.93 o 
   7   6  10        2.40        0.54      5.23 o 
  -7   7  10        7.81        9.42      4.31 o 
  -6   7  10        1.45       -1.96      3.18 o 
  -5   7  10        0.70        0.56      3.18 o 
  -4   7  10       27.73       26.48      4.67 o 
  -3   7  10       34.06       41.11      8.55 o 
  -2   7  10       15.11       15.70      5.58 o 
  -1   7  10        8.42        4.55      2.83 o 
   0   7  10       15.18       10.42      3.02 o 
   1   7  10       92.02       90.50      7.39 o 
   2   7  10        0.47        0.87      2.96 o 
   3   7  10        2.06       10.84      3.82 o 
   4   7  10        1.52        5.58      3.70 o 
   5   7  10        1.15        0.23      3.60 o 
   6   7  10       15.43       18.14      6.98 o 
  -6   8  10        0.22        0.00      4.88 o 
  -5   8  10        1.27       -3.49      4.53 o 
  -4   8  10        4.94        0.35      5.23 o 
  -3   8  10        8.02       13.26      6.28 o 
  -2   8  10        8.30        5.23      5.58 o 
  -1   8  10       70.21       72.21     10.12 o 
   0   8  10        7.59        5.04     10.46 o 
   1   8  10      133.53      136.12      8.59 o 
   2   8  10        9.15        6.56      6.28 o 
   3   8  10        0.17       -0.35      3.45 o 
   4   8  10       24.06       19.89      5.05 o 
   5   8  10        0.00       -0.94      3.42 o 
  -4   9  10        0.98        0.35      5.58 o 
  -3   9  10        2.85        7.67      5.93 o 
  -2   9  10        7.90        8.37      5.58 o 
  -1   9  10        6.24        6.28      5.58 o 
   0   9  10        6.76       10.12      5.93 o 
   1   9  10        2.94        9.42      4.44 o 
   2   9  10       14.28       12.00      4.71 o 
   3   9  10        6.32        4.09      4.88 o 
   4   9  10       11.47       17.70      5.30 o 
  -2  10  10        0.61        3.49      5.93 o 
  -1  10  10        1.91        5.58      5.93 o 
   0  10  10        0.45        0.35      5.58 o 
   1  10  10        0.04        3.75      4.06 o 
  -9   1  11        0.71       -0.52      3.45 o 
  -8   1  11        6.20        5.69      3.57 o 
  -7   1  11       40.09       30.09      5.58 o 
  -6   1  11       17.27       17.04      3.11 o 
  -5   1  11       27.22       25.09      2.69 o 
  -4   1  11        6.24        3.04      1.52 o 
  -3   1  11      578.69      677.69      8.99 o 
  -2   1  11        7.92        7.54      1.11 o 
  -1   1  11      101.08       99.07      3.71 o 
   0   1  11     1309.09     1289.94     16.23 o 
   1   1  11      107.44      108.10      9.25 o 
   2   1  11      332.09      345.73      8.64 o 
   3   1  11     1382.33     1276.77     18.83 o 
   4   1  11        7.00        3.75      2.33 o 
   5   1  11        2.27        3.60      3.08 o 
   6   1  11       22.30       20.05      4.56 o 
   7   1  11       31.47       26.92      5.05 o 
   8   1  11       35.51       54.74     11.86 o 
  -9   2  11        2.12        3.19      3.92 o 
  -8   2  11       23.52       30.05      5.26 o 
  -7   2  11       54.93       68.33      8.20 o 
  -6   2  11       48.96       39.58      3.67 o 
  -5   2  11       19.81       25.93      2.81 o 
  -4   2  11       26.97       24.00      2.56 o 
  -3   2  11        6.35        6.71      1.64 o 
  -2   2  11       19.43       17.57      1.92 o 
  -1   2  11      662.34      626.15      8.54 o 
   0   2  11     1911.69     1904.05     19.48 o 
   1   2  11      568.80      575.44     10.59 o 
   2   2  11     1277.71     1262.22     24.17 o 
   3   2  11      385.24      390.71     10.00 o 
   4   2  11       20.34       18.91      6.63 o 
   5   2  11       45.44       55.84      5.90 o 
   6   2  11        2.02        3.27      3.18 o 
   7   2  11        0.49        3.50      4.71 o 
   8   2  11        4.01       14.99      5.93 o 
  -9   3  11       25.97       44.08     13.26 o 
  -8   3  11       33.76       33.08      5.45 o 
  -7   3  11       75.45       86.17      5.64 o 
  -6   3  11        0.61       -2.63      2.51 o 
  -5   3  11      219.86      172.62      9.92 o 
  -4   3  11      254.90      243.74      6.12 o 
  -3   3  11       38.43       59.24      3.38 o 
  -2   3  11       22.70       16.33      1.99 o 
  -1   3  11      752.29      811.05     10.09 o 
   0   3  11      143.13      132.53      4.20 o 
   1   3  11      739.49      739.01     10.51 o 
   2   3  11        0.00       -2.27      1.73 o 
   3   3  11       20.59       28.39      3.70 o 
   4   3  11      142.74      151.57      7.03 o 
   5   3  11        1.03        3.62      2.96 o 
   6   3  11       86.00       63.83      6.53 o 
   7   3  11        1.76        0.78      3.43 o 
   8   3  11        1.62        1.25      3.92 o 
  -9   4  11        4.42       -1.40      5.58 o 
  -8   4  11       17.66        8.37      6.63 o 
  -7   4  11        6.08       21.82      4.67 o 
  -6   4  11        4.29        1.43      5.76 o 
  -5   4  11      215.34      221.12      8.74 o 
  -4   4  11        5.06        2.47      1.83 o 
  -3   4  11       22.78       28.24      2.58 o 
  -2   4  11      290.60      296.11      6.00 o 
  -1   4  11      191.50      199.21      7.05 o 
   0   4  11       63.09       77.42      3.17 o 
   1   4  11      546.91      539.27      7.73 o 
   2   4  11        3.35        2.33      1.61 o 
   3   4  11       40.53       34.34      5.23 o 
   4   4  11        3.26       -1.40      2.22 o 
   5   4  11        1.69       -1.35      2.62 o 
   6   4  11        8.98       14.62      4.06 o 
   7   4  11        3.94       -1.72      3.18 o 
   8   4  11        0.85        3.84      4.17 o 
  -8   5  11        0.13       -2.17      3.57 o 
  -7   5  11        0.00        3.02      3.57 o 
  -6   5  11       99.61      108.63      8.10 o 
  -5   5  11      177.36      213.18     10.29 o 
  -4   5  11        0.98        4.94      2.83 o 
  -3   5  11        4.00        5.07      2.68 o 
  -2   5  11        7.22        6.96      1.89 o 
  -1   5  11        2.87        1.21      1.67 o 
   0   5  11       15.35        9.07      4.03 o 
   1   5  11      124.04      127.15      4.02 o 
   2   5  11        1.76       -0.64      1.47 o 
   3   5  11        4.11        7.13      2.06 o 
   4   5  11       11.73        6.91      3.44 o 
   5   5  11       33.74       37.02      4.16 o 
   6   5  11       24.42       14.26      6.63 o 
   7   5  11        2.29        3.93      3.57 o 
  -7   6  11       12.37        8.34      4.02 o 
  -6   6  11       13.96       11.98      6.45 o 
  -5   6  11        6.16        7.51      4.71 o 
  -4   6  11       51.91       66.62      6.17 o 
  -3   6  11       40.85       37.10      4.67 o 
  -2   6  11        0.59        2.94      2.62 o 
  -1   6  11       12.43        7.79      2.22 o 
   0   6  11        5.03        2.87      1.99 o 
   1   6  11      501.18      509.69     15.19 o 
   2   6  11       16.10        9.30      2.76 o 
   3   6  11        2.87        2.25      3.84 o 
   4   6  11        2.78        2.17      8.72 o 
   5   6  11        1.27       -4.07      2.71 o 
   6   6  11        3.16        0.19      4.88 o 
   7   6  11        0.00       -4.61      3.08 o 
  -7   7  11        0.34        0.82      3.82 o 
  -6   7  11        0.40        1.05      3.43 o 
  -5   7  11        2.15       11.01      3.92 o 
  -4   7  11       48.62       35.71      5.16 o 
  -3   7  11      113.92      136.45      8.20 o 
  -2   7  11        3.29       -0.35      4.19 o 
  -1   7  11        1.69        5.93      4.88 o 
   0   7  11       25.99       31.83      4.67 o 
   1   7  11       32.28       33.23      5.93 o 
   2   7  11       43.18       48.00      5.79 o 
   3   7  11      137.83      117.67      8.87 o 
   4   7  11       55.00       44.18      8.02 o 
   5   7  11        0.37       -0.70      4.88 o 
   6   7  11        0.61        2.44      5.23 o 
  -6   8  11       12.15       15.35      6.63 o 
  -5   8  11        3.89        8.37      5.93 o 
  -4   8  11       40.71       24.07      7.33 o 
  -3   8  11       81.19       69.42     10.47 o 
  -2   8  11       10.40       13.26      5.93 o 
  -1   8  11        3.03        6.98      4.88 o 
   0   8  11        5.72        2.92      3.09 o 
   1   8  11       15.48       11.51      3.95 o 
   2   8  11       60.77       51.25     11.34 o 
   3   8  11       42.48       45.88      6.41 o 
   4   8  11        0.08       -0.35      6.98 o 
   5   8  11        1.97        0.79      4.88 o 
  -4   9  11        5.04       13.25      6.28 o 
  -3   9  11       10.73        7.33      5.93 o 
  -2   9  11       21.46        8.02      6.28 o 
  -1   9  11        1.78        3.14      5.23 o 
   0   9  11       11.11        6.98      5.93 o 
   1   9  11        1.14        6.25      6.10 o 
   2   9  11       69.28       95.76      8.62 o 
   3   9  11       12.68       16.89      7.15 o 
  -1  10  11        0.71       -1.74      5.58 o 
   0  10  11       23.78       25.81      8.02 o 
  -9   0  12        2.68        2.79      5.58 o 
  -8   0  12       58.60       77.44     10.12 o 
  -7   0  12       46.45       63.84      9.07 o 
  -6   0  12       68.31       65.59      8.72 o 
  -5   0  12      171.96      206.94     11.17 o 
  -4   0  12       12.22       14.23      1.87 o 
  -3   0  12     3177.41     3800.63     32.68 o 
  -2   0  12      520.52      652.25     11.01 o 
  -1   0  12      760.92      810.31     18.19 o 
   0   0  12      789.94      807.62     18.20 o 
   1   0  12     1835.43     1828.89     30.21 o 
   2   0  12       47.99       63.84      6.63 o 
   3   0  12      262.59      286.95     12.57 o 
   4   0  12      738.95      568.63     18.52 o 
   5   0  12        0.39        0.70      3.84 o 
   6   0  12      270.76      313.41     16.40 o 
   7   0  12      119.96      150.02     14.30 o 
   8   0  12        6.56        7.67      5.93 o 
  -9   1  12        0.01        1.98      3.52 o 
  -8   1  12       48.67       36.51      5.76 o 
  -7   1  12        0.89        2.05      3.08 o 
  -6   1  12      162.83      170.30      7.90 o 
  -5   1  12      103.00       92.04      4.31 o 
  -4   1  12       46.70       56.05      6.55 o 
  -3   1  12      998.28     1086.79     14.56 o 
  -2   1  12      538.89      556.67      6.12 o 
  -1   1  12       55.70       43.36      2.82 o 
   0   1  12      686.51      671.87     11.62 o 
   1   1  12       16.39       23.56      2.96 o 
   2   1  12       23.38       44.79      4.06 o 
   3   1  12       58.59       61.95      5.18 o 
   4   1  12        5.58        9.01      3.08 o 
   5   1  12     1829.26     1882.37     33.80 o 
   6   1  12      190.10      225.68     10.24 o 
   7   1  12       23.07       28.02      9.42 o 
   8   1  12       21.30       20.45      5.93 o 
  -9   2  12       10.29       13.60      4.69 o 
  -8   2  12        4.53        8.28      4.01 o 
  -7   2  12       72.47       69.62      6.63 o 
  -6   2  12        0.81        1.14      1.99 o 
  -5   2  12       57.46       69.94      4.14 o 
  -4   2  12       18.40       17.10      2.71 o 
  -3   2  12      521.68      529.36      8.39 o 
  -2   2  12       68.62       50.30      3.06 o 
  -1   2  12       14.65       11.80      1.87 o 
   0   2  12      329.69      306.29      6.91 o 
   1   2  12       56.16       51.48      4.17 o 
   2   2  12      887.02      834.36     14.09 o 
   3   2  12       12.46       26.03      3.57 o 
   4   2  12       32.57       24.50      3.92 o 
   5   2  12       18.41       23.00      4.31 o 
   6   2  12       11.66       13.60      3.95 o 
   7   2  12        5.43        4.33      3.68 o 
   8   2  12        0.03       -2.89      3.82 o 
  -9   3  12        5.27        0.47      3.77 o 
  -8   3  12       57.40       66.68      7.20 o 
  -7   3  12        0.94        0.67      2.62 o 
  -6   3  12        7.31       13.75      3.10 o 
  -5   3  12       27.95       29.80      3.91 o 
  -4   3  12       59.41       54.55      3.75 o 
  -3   3  12       64.25       76.59      4.56 o 
  -2   3  12      369.20      424.99      7.44 o 
  -1   3  12       34.63       34.53      2.88 o 
   0   3  12        0.71        2.79      1.48 o 
   1   3  12      305.53      318.76      6.89 o 
   2   3  12       37.33       30.03      6.28 o 
   3   3  12      148.39      166.66      7.03 o 
   4   3  12       61.07       72.35      8.55 o 
   5   3  12        6.00        8.72      3.18 o 
   6   3  12        9.39       13.82      3.92 o 
   7   3  12       15.25       23.43      5.05 o 
   8   3  12       14.71        5.06      4.42 o 
  -8   4  12        1.09       -6.28      5.23 o 
  -7   4  12       77.94       38.75      5.51 o 
  -6   4  12      157.34      189.18      8.79 o 
  -5   4  12       10.93        2.44      2.96 o 
  -4   4  12      251.70      256.96      6.52 o 
  -3   4  12       77.67       72.15      5.00 o 
  -2   4  12      115.53      112.03      3.35 o 
  -1   4  12      156.00      172.76      4.08 o 
   0   4  12      568.18      631.95      8.20 o 
   1   4  12       14.16       19.69      3.66 o 
   2   4  12      277.00      266.78      6.81 o 
   3   4  12       17.14       27.73      3.95 o 
   4   4  12        0.43       -0.70      2.47 o 
   5   4  12       22.03       17.50      4.06 o 
   6   4  12        1.20       -1.29      2.83 o 
   7   4  12        0.01        0.78      6.10 o 
   8   4  12        4.11        0.03      3.92 o 
  -8   5  12        1.70       -2.35      3.57 o 
  -7   5  12       72.76       89.58      7.85 o 
  -6   5  12       25.51       44.29      5.76 o 
  -5   5  12      147.53      159.08      8.26 o 
  -4   5  12       82.04      107.60      7.27 o 
  -3   5  12       43.77       31.79      4.19 o 
  -2   5  12        7.97       12.38      2.83 o 
  -1   5  12       45.35       51.81      3.64 o 
   0   5  12      316.45      297.20      7.24 o 
   1   5  12       92.40       97.24      6.03 o 
   2   5  12       20.50       12.26      2.22 o 
   3   5  12       70.71       56.50      4.93 o 
   4   5  12       70.50       75.19      5.14 o 
   5   5  12       68.62       66.47      7.03 o 
   6   5  12        4.69        7.66      3.57 o 
   7   5  12        2.14        3.49      3.95 o 
  -7   6  12       17.71       14.89      4.56 o 
  -6   6  12        7.70        5.49      3.68 o 
  -5   6  12        5.21        8.06      5.93 o 
  -4   6  12       39.10       41.73      5.30 o 
  -3   6  12       15.95       28.87      4.42 o 
  -2   6  12        0.70       -0.52      2.96 o 
  -1   6  12        9.58        3.59      2.13 o 
   0   6  12      480.20      449.48      9.32 o 
   1   6  12      947.13      942.91     16.10 o 
   2   6  12        6.11        1.47      2.41 o 
   3   6  12       79.80       79.86      5.47 o 
   4   6  12       31.33       24.07      6.63 o 
   5   6  12        0.10       -2.09      3.84 o 
   6   6  12       18.54       22.69      4.93 o 
  -7   7  12        0.38        2.25      3.92 o 
  -6   7  12        0.02        1.17      3.57 o 
  -5   7  12       14.81       20.51      5.93 o 
  -4   7  12        9.86       14.21      4.36 o 
  -3   7  12       44.57       46.88      5.66 o 
  -2   7  12       34.39       34.19      7.67 o 
  -1   7  12       43.23       43.26      7.67 o 
   0   7  12       37.46       40.27      5.26 o 
   1   7  12       82.90       78.78      6.91 o 
   2   7  12       83.02       86.54      8.72 o 
   3   7  12        7.44        5.02      7.15 o 
   4   7  12       78.50       83.78      7.99 o 
   5   7  12        0.21        5.23      5.58 o 
   6   7  12        7.01        0.70      5.23 o 
  -5   8  12        2.46       -4.53      5.23 o 
  -4   8  12        8.69       13.60      6.63 o 
  -3   8  12        5.15        3.14      4.88 o 
  -2   8  12        7.46        6.63      5.58 o 
  -1   8  12       19.84       12.56      6.28 o 
   0   8  12       12.16       18.84      6.28 o 
   1   8  12        4.89        3.66      3.45 o 
   2   8  12        6.30       12.47      4.27 o 
   3   8  12       18.68       16.39      4.69 o 
   4   8  12        0.36       -0.97      3.52 o 
   5   8  12       13.78        9.42      6.28 o 
  -4   9  12       12.49       20.58      7.67 o 
  -3   9  12        9.94        6.28      6.28 o 
  -2   9  12        3.44       -6.98      4.88 o 
  -1   9  12        0.64       -5.76      3.84 o 
   0   9  12       14.18        8.37      5.93 o 
   1   9  12       70.77       64.91      7.25 o 
   2   9  12        0.05        2.27      3.95 o 
   3   9  12        9.26       11.73      5.76 o 
  -9   1  13        2.40        1.67      3.57 o 
  -8   1  13        1.79        3.60      3.57 o 
  -7   1  13      171.15      175.10      8.76 o 
  -6   1  13       39.60       47.60      5.30 o 
  -5   1  13        0.27       -1.74      1.48 o 
  -4   1  13      462.73      483.77      8.00 o 
  -3   1  13      594.71      626.71      9.04 o 
  -2   1  13      623.01      608.63      8.62 o 
  -1   1  13      123.84      134.78      4.19 o 
   0   1  13      112.53      126.31     12.04 o 
   1   1  13       21.16       14.22      2.58 o 
   2   1  13       76.82       71.09      5.30 o 
   3   1  13      648.07      613.64     13.22 o 
   4   1  13      227.27      234.00      8.90 o 
   5   1  13      939.25      976.98     24.82 o 
   6   1  13       23.12       18.92      4.71 o 
   7   1  13      100.51      113.01      9.23 o 
   8   1  13        9.12        4.31      4.31 o 
  -9   2  13        0.35       -1.68      7.15 o 
  -8   2  13       46.35       47.12      6.26 o 
  -7   2  13       29.02       34.22      5.11 o 
  -6   2  13       95.61      102.96      5.36 o 
  -5   2  13        3.27        5.86      1.96 o 
  -4   2  13       10.12        8.27      2.82 o 
  -3   2  13       42.47       44.22      3.10 o 
  -2   2  13      365.35      345.73      7.82 o 
  -1   2  13      557.32      533.62      8.37 o 
   0   2  13     1890.87     1899.99     18.01 o 
   1   2  13     1255.36     1195.27     17.07 o 
   2   2  13      880.75      855.92     15.74 o 
   3   2  13      105.65      121.39      6.75 o 
   4   2  13       47.97       44.16      5.05 o 
   5   2  13        4.62        4.75      7.67 o 
   6   2  13        6.50        9.45      8.72 o 
   7   2  13        0.51       -1.81      3.08 o 
   8   2  13        0.21       -1.08      3.82 o 
  -9   3  13        0.66        5.58      6.98 o 
  -8   3  13       34.84       38.94      5.76 o 
  -7   3  13       21.05       26.16      4.91 o 
  -6   3  13      677.15      650.91     20.37 o 
  -5   3  13      363.66      337.93      8.05 o 
  -4   3  13      189.80      172.87      5.51 o 
  -3   3  13      243.11      231.18      5.83 o 
  -2   3  13      188.46      198.58      9.54 o 
  -1   3  13       26.36       24.87      2.45 o 
   0   3  13       41.89       42.49      4.95 o 
   1   3  13     2189.83     2226.20     21.05 o 
   2   3  13      194.16      219.28      7.39 o 
   3   3  13       49.23       51.18      4.93 o 
   4   3  13        3.64        0.31      2.43 o 
   5   3  13        1.17        3.31      2.96 o 
   6   3  13       57.23       65.86      6.78 o 
   7   3  13        0.12        6.35      4.19 o 
   8   3  13        0.25        3.12      4.11 o 
  -8   4  13        3.96       20.23      7.67 o 
  -7   4  13        0.16        3.04      3.35 o 
  -6   4  13      162.08      130.47      7.88 o 
  -5   4  13      129.06       99.67      8.37 o 
  -4   4  13        0.35       -2.58      1.72 o 
  -3   4  13        7.70       10.13      1.99 o 
  -2   4  13       63.38       75.81      3.76 o 
  -1   4  13      364.21      397.17     11.07 o 
   0   4  13      115.45      129.39      4.62 o 
   1   4  13       34.64       34.05      3.01 o 
   2   4  13       21.21       13.90      2.40 o 
   3   4  13        8.34        3.33      3.66 o 
   4   4  13        1.32        2.62      2.71 o 
   5   4  13       13.94        9.65      3.57 o 
   6   4  13        4.85        7.30      3.68 o 
   7   4  13        1.22        3.23      3.68 o 
  -8   5  13        1.90       -2.09      5.23 o 
  -7   5  13       26.58       53.36      6.51 o 
  -6   5  13        0.01       -3.53      5.06 o 
  -5   5  13       48.75       51.50      5.92 o 
  -4   5  13      220.98      239.06     17.45 o 
  -3   5  13       29.92       23.98      3.92 o 
  -2   5  13      299.45      279.75      9.23 o 
  -1   5  13       12.65       16.76      2.56 o 
   0   5  13       28.83       24.45      2.87 o 
   1   5  13       27.45       32.57      3.33 o 
   2   5  13       29.75       37.45      3.51 o 
   3   5  13       43.38       45.08      4.92 o 
   4   5  13        0.29       -1.37      2.07 o 
   5   5  13       32.41       32.82      4.15 o 
   6   5  13       16.42       10.81      3.95 o 
   7   5  13        0.08        0.60      3.57 o 
  -7   6  13        0.17        1.44      3.68 o 
  -6   6  13        8.18        3.33      4.71 o 
  -5   6  13        1.08        0.59      3.66 o 
  -4   6  13        5.33        9.37      3.43 o 
  -3   6  13       32.46       34.12      7.15 o 
  -2   6  13      113.41      130.46      8.90 o 
  -1   6  13        9.38        7.74      3.08 o 
   0   6  13        0.79       -0.47      2.36 o 
   1   6  13      352.13      368.64      8.91 o 
   2   6  13       12.54       17.98      3.17 o 
   3   6  13      196.26      187.86     13.09 o 
   4   6  13        2.89        1.05      4.53 o 
   5   6  13        7.84       15.00      6.28 o 
   6   6  13        5.70        6.17      3.82 o 
  -6   7  13        2.20        1.15      3.49 o 
  -5   7  13       13.45        8.65      4.06 o 
  -4   7  13        4.63        3.50      3.32 o 
  -3   7  13       97.04       92.72      7.50 o 
  -2   7  13       17.78       25.56      4.27 o 
  -1   7  13        1.07        3.49      4.19 o 
   0   7  13       19.98       34.98      5.76 o 
   1   7  13       39.20       41.15      5.55 o 
   2   7  13       17.54       23.28      4.69 o 
   3   7  13       11.77        4.98      3.68 o 
   4   7  13        7.19        3.84      4.53 o 
   5   7  13        1.62        1.40      4.88 o 
  -5   8  13        8.61        0.00      5.23 o 
  -4   8  13        3.10       10.12      5.93 o 
  -3   8  13       15.98       22.32      7.67 o 
  -2   8  13       23.18       28.95      7.67 o 
  -1   8  13        4.66       -0.35      4.88 o 
   0   8  13      115.03      115.83     12.91 o 
   1   8  13        9.70        4.19      3.70 o 
   2   8  13       60.16       45.00      6.41 o 
   3   8  13        4.39       12.43      4.52 o 
   4   8  13        3.20        2.81      3.85 o 
  -4   9  13        0.88        3.14      6.28 o 
  -3   9  13       13.22       22.67      7.67 o 
  -2   9  13        3.87        8.37      5.93 o 
  -1   9  13        6.43        7.67      5.23 o 
   0   9  13        2.12        1.74      4.88 o 
   1   9  13        3.14        2.79      4.53 o 
   2   9  13        7.69       13.39      5.06 o 
   3   9  13        0.01       -0.31      4.88 o 
  -9   0  14       26.20        5.23      5.93 o 
  -8   0  14       97.56       89.66     11.51 o 
  -7   0  14        6.32        4.88      4.88 o 
  -6   0  14       30.72       32.09      6.63 o 
  -5   0  14      306.55      293.22     13.61 o 
  -4   0  14       42.52       31.43      2.62 o 
  -3   0  14      264.43      220.83     13.09 o 
  -2   0  14        8.82        9.03      7.15 o 
  -1   0  14      632.09      675.03     17.48 o 
   0   0  14        0.00        1.40      2.44 o 
   1   0  14       85.82       84.79      7.68 o 
   2   0  14       92.93      104.67      7.68 o 
   3   0  14        4.82        4.19      3.49 o 
   4   0  14      164.29      159.47     11.17 o 
   5   0  14      297.86      299.13     16.06 o 
   6   0  14      237.01      245.33     15.36 o 
   7   0  14        6.03        2.09      4.88 o 
   8   0  14       78.69      139.19     15.70 o 
  -9   1  14       26.26       20.76      5.43 o 
  -8   1  14        7.78        3.16      3.57 o 
  -7   1  14      180.33      193.58     12.39 o 
  -6   1  14        4.62        6.80      2.96 o 
  -5   1  14      103.51      103.23      4.50 o 
  -4   1  14       15.61       19.97      3.19 o 
  -3   1  14      117.13      133.41      4.05 o 
  -2   1  14     1059.80     1029.90     11.97 o 
  -1   1  14       14.52       12.49      1.94 o 
   0   1  14      201.52      195.82      9.08 o 
   1   1  14      275.03      303.06     19.38 o 
   2   1  14      164.15      172.69      6.78 o 
   3   1  14       16.03       14.65      3.18 o 
   4   1  14      160.64      148.86      7.52 o 
   5   1  14      137.49      163.13      8.76 o 
   6   1  14       22.01       19.56      4.81 o 
   7   1  14        8.26        5.76      3.95 o 
   8   1  14        0.23       -0.02      4.06 o 
  -9   2  14        0.10        0.09      3.68 o 
  -8   2  14       41.54       41.57      6.01 o 
  -7   2  14        0.79        1.46      3.09 o 
  -6   2  14      128.11      128.89      8.24 o 
  -5   2  14       59.72       59.09      4.39 o 
  -4   2  14      167.21      160.51      9.38 o 
  -3   2  14      110.26      119.10      4.33 o 
  -2   2  14       65.79       57.28      4.59 o 
  -1   2  14       10.72        8.45      2.45 o 
   0   2  14      289.30      298.21      6.65 o 
   1   2  14      753.84      736.98     13.46 o 
   2   2  14       76.51       68.31      5.18 o 
   3   2  14       38.58       37.66      4.31 o 
   4   2  14       14.07       16.89      3.82 o 
   5   2  14        8.63        5.39      3.31 o 
   6   2  14       20.23       11.34      4.19 o 
   7   2  14       21.83       22.67      5.30 o 
   8   2  14        6.39       10.46      4.69 o 
  -9   3  14        0.73       -1.74      5.93 o 
  -8   3  14        1.57       -2.98      3.27 o 
  -7   3  14       27.61       37.17      9.42 o 
  -6   3  14      833.23      873.72     18.82 o 
  -5   3  14       19.46       12.18      2.68 o 
  -4   3  14      219.47      234.74      6.38 o 
  -3   3  14       80.61       89.54      5.54 o 
  -2   3  14        4.19        6.14      2.09 o 
  -1   3  14        1.56        1.88      1.47 o 
   0   3  14       12.64       18.79      2.40 o 
   1   3  14        1.44        2.90      1.74 o 
   2   3  14       39.42       37.32      6.80 o 
   3   3  14        0.72       -2.13      2.18 o 
   4   3  14      104.17      120.06      8.02 o 
   5   3  14       47.23       44.00      5.51 o 
   6   3  14        3.17       -0.35      3.21 o 
   7   3  14       14.03       17.58      4.81 o 
   8   3  14        0.77       -2.35      6.28 o 
  -8   4  14        5.81       13.95      7.33 o 
  -7   4  14        2.12       -2.87      3.18 o 
  -6   4  14        0.01        2.41      3.18 o 
  -5   4  14       86.13       65.40     10.29 o 
  -4   4  14        7.16       10.22      3.32 o 
  -3   4  14        0.58       -2.41      2.70 o 
  -2   4  14        9.92       10.24      1.99 o 
  -1   4  14      203.37      174.80      5.24 o 
   0   4  14      413.51      418.22      8.11 o 
   1   4  14       25.17       25.90      2.88 o 
   2   4  14       12.63        9.57      2.31 o 
   3   4  14       91.08       94.03      6.53 o 
   4   4  14        1.45       -0.87      2.71 o 
   5   4  14       41.06       46.45      7.50 o 
   6   4  14        0.67        0.70      3.21 o 
   7   4  14        0.21       -1.68      3.43 o 
  -8   5  14        1.93        9.42      6.98 o 
  -7   5  14        0.34       -1.90      3.52 o 
  -6   5  14        0.34       -2.34      2.76 o 
  -5   5  14       33.26       58.93      8.20 o 
  -4   5  14      110.29      140.17     10.64 o 
  -3   5  14        2.52       -1.95      2.33 o 
  -2   5  14        0.62       -1.66      2.09 o 
  -1   5  14       11.23       11.65      2.46 o 
   0   5  14        5.11        5.71      4.96 o 
   1   5  14       55.23       55.46      5.16 o 
   2   5  14       40.61       49.23      5.66 o 
   3   5  14        8.67       10.63      2.76 o 
   4   5  14       28.27       26.94      6.56 o 
   5   5  14        1.88        2.38      2.86 o 
   6   5  14        2.16        0.73      3.43 o 
   7   5  14        8.35        7.21      4.31 o 
  -7   6  14        1.22        2.79      5.93 o 
  -6   6  14        5.00        3.58      3.57 o 
  -5   6  14        0.89        0.28      3.49 o 
  -4   6  14        0.12       -3.23      2.96 o 
  -3   6  14       17.10       17.11      3.95 o 
  -2   6  14        0.00        1.57      2.71 o 
  -1   6  14      140.89      148.73      7.60 o 
   0   6  14       31.80       25.35      3.29 o 
   1   6  14      110.16      123.65     13.60 o 
   2   6  14       31.30       29.03      3.80 o 
   3   6  14      243.80      231.91      9.44 o 
   4   6  14       18.04       22.32      6.63 o 
   5   6  14        0.00        5.23      4.88 o 
   6   6  14       24.45       36.79      6.04 o 
  -6   7  14        1.28        5.72      3.68 o 
  -5   7  14        3.54        0.87      3.21 o 
  -4   7  14       21.16       21.49      4.52 o 
  -3   7  14        1.44        3.05      3.43 o 
  -2   7  14       73.41       87.17      9.42 o 
  -1   7  14      206.35      216.00     13.61 o 
   0   7  14        0.32        2.09      4.19 o 
   1   7  14        0.44       -1.47      2.83 o 
   2   7  14       60.08       75.69      7.27 o 
   3   7  14       47.91       56.51      9.07 o 
   4   7  14       84.69      108.15     12.56 o 
   5   7  14        0.18        3.14      5.23 o 
  -5   8  14        0.62       -4.53      4.53 o 
  -4   8  14       18.20       17.44      6.98 o 
  -3   8  14        3.01        0.70      5.23 o 
  -2   8  14       43.82       45.35      8.72 o 
  -1   8  14       17.17       21.28      7.33 o 
   0   8  14        4.81        2.44      4.53 o 
   1   8  14       15.01       10.23      4.06 o 
   2   8  14        0.01       -3.84      3.27 o 
   3   8  14        1.19        3.68      3.85 o 
   4   8  14        0.00        0.70      4.88 o 
  -3   9  14        7.90        8.37      6.98 o 
  -2   9  14        2.84       -1.05      5.93 o 
  -1   9  14        2.70       -5.76      3.84 o 
   0   9  14       21.79       17.79      6.98 o 
   1   9  14       13.54       13.26      6.63 o 
   2   9  14        0.78       -3.81      3.77 o 
  -9   1  15       45.02       53.20      7.14 o 
  -8   1  15       10.41       16.60      4.67 o 
  -7   1  15       21.94       24.61      4.69 o 
  -6   1  15       78.96       82.35     12.38 o 
  -5   1  15       37.40       39.78      4.69 o 
  -4   1  15       11.85       14.68      2.11 o 
  -3   1  15       18.42       16.10      1.39 o 
  -2   1  15      130.23      142.34      4.62 o 
  -1   1  15      371.44      390.47      7.39 o 
   0   1  15      620.40      573.15     18.87 o 
   1   1  15       98.03      107.69      5.41 o 
   2   1  15       38.28       28.71      3.95 o 
   3   1  15        4.00        4.19      2.47 o 
   4   1  15      201.32      181.84     16.58 o 
   5   1  15       39.64       45.51      5.79 o 
   6   1  15        0.22        3.03      3.57 o 
   7   1  15        7.31        9.94      4.44 o 
   8   1  15       13.49       19.84     16.05 o 
  -9   2  15        4.89        0.99      4.19 o 
  -8   2  15        7.63        7.48     10.81 o 
  -7   2  15       13.31        4.46      5.93 o 
  -6   2  15        6.87        5.58      6.28 o 
  -5   2  15        0.92       -0.95      1.60 o 
  -4   2  15      174.74      171.00      5.46 o 
  -3   2  15       12.44       12.60      3.79 o 
  -2   2  15      215.87      191.17      5.82 o 
  -1   2  15       50.07       52.61      4.62 o 
   0   2  15      946.76      908.96     12.16 o 
   1   2  15       94.36       91.86      6.64 o 
   2   2  15      331.23      288.13     14.49 o 
   3   2  15       96.38      120.99     11.69 o 
   4   2  15      170.57      205.08      9.07 o 
   5   2  15        0.26       -4.08      2.83 o 
   6   2  15        0.52        3.14      3.43 o 
   7   2  15        0.30       -5.54      5.41 o 
   8   2  15       17.67       22.38     14.13 o 
  -8   3  15       10.83       12.50      4.61 o 
  -7   3  15        9.36       14.17      4.27 o 
  -6   3  15       49.59       58.84      4.76 o 
  -5   3  15       80.55       71.89      4.82 o 
  -4   3  15      105.32       70.98      4.45 o 
  -3   3  15       75.73       61.72      4.43 o 
  -2   3  15        1.24        4.17      2.13 o 
  -1   3  15        0.15       -0.89      1.47 o 
   0   3  15       94.90      100.50      8.80 o 
   1   3  15       29.86       26.02      4.72 o 
   2   3  15       86.45       82.29      7.50 o 
   3   3  15      384.27      398.34     16.41 o 
   4   3  15       74.12      101.70      7.40 o 
   5   3  15       65.55       59.30      6.29 o 
   6   3  15       12.07       12.91      4.19 o 
   7   3  15       10.56        1.33      3.68 o 
  -8   4  15        8.51        1.40      5.93 o 
  -7   4  15        5.62        1.05      5.23 o 
  -6   4  15       17.33        8.42      3.52 o 
  -5   4  15       98.35      130.04     15.18 o 
  -4   4  15      101.26      109.30      7.25 o 
  -3   4  15       19.89       22.23      2.87 o 
  -2   4  15       56.93       68.10      4.05 o 
  -1   4  15        0.68        1.05      1.59 o 
   0   4  15       61.06       54.96      3.75 o 
   1   4  15       19.95       21.97      2.73 o 
   2   4  15        1.00        1.31      1.99 o 
   3   4  15      109.19      130.72     11.69 o 
   4   4  15        3.07        5.06      3.21 o 
   5   4  15       59.23       54.75      6.29 o 
   6   4  15        1.75        2.64      4.19 o 
   7   4  15        1.03       -1.70      3.82 o 
  -8   5  15       10.11        2.09      6.28 o 
  -7   5  15        4.19        2.04      3.66 o 
  -6   5  15        2.72        1.12      3.08 o 
  -5   5  15       70.92      107.41      8.01 o 
  -4   5  15       26.71       16.76      4.06 o 
  -3   5  15        6.70        1.94      3.84 o 
  -2   5  15       31.56       28.13      4.19 o 
  -1   5  15       37.58       39.32      4.71 o 
   0   5  15       35.36       36.11      4.44 o 
   1   5  15      174.25      173.37      7.64 o 
   2   5  15        4.61        2.46      2.14 o 
   3   5  15        2.58        3.66      3.74 o 
   4   5  15        0.22        2.93      2.48 o 
   5   5  15        6.30        4.26      3.14 o 
   6   5  15        0.02        2.21      3.68 o 
   7   5  15        0.00        1.40      3.95 o 
  -7   6  15        5.45       14.21      4.67 o 
  -6   6  15       28.18       29.65      5.05 o 
  -5   6  15        1.27       -1.71      2.83 o 
  -4   6  15       45.44       38.56      6.63 o 
  -3   6  15       37.58       31.94      4.81 o 
  -2   6  15       24.58       29.76      4.42 o 
  -1   6  15       23.38       24.85      5.06 o 
   0   6  15        0.09        1.18      2.14 o 
   1   6  15      282.66      281.58      9.83 o 
   2   6  15      107.17      103.60      7.35 o 
   3   6  15       85.20       79.91      6.78 o 
   4   6  15       10.73        8.71      3.68 o 
   5   6  15       14.85        4.19      5.23 o 
   6   6  15        0.01        0.35      5.23 o 
  -6   7  15        0.02        0.54      3.82 o 
  -5   7  15        0.24       -2.96      3.21 o 
  -4   7  15        4.06       -1.40      3.18 o 
  -3   7  15       14.37       13.79      6.28 o 
  -2   7  15       60.52       83.19     11.16 o 
  -1   7  15       21.34       37.32      7.67 o 
   0   7  15       57.76       78.14     10.12 o 
   1   7  15       16.14       13.26      5.93 o 
   2   7  15      106.25      110.16      8.62 o 
   3   7  15        0.96        4.88      4.88 o 
   4   7  15        0.35       -6.28      4.19 o 
   5   7  15        1.32        4.88      5.23 o 
  -5   8  15        0.32        1.74      5.23 o 
  -4   8  15       17.43       24.42      7.67 o 
  -3   8  15        4.88        1.40      5.58 o 
  -2   8  15        4.86        0.70      4.88 o 
  -1   8  15        1.79       -1.40      4.19 o 
   0   8  15       10.43        1.40      4.53 o 
   1   8  15        5.57       14.65      6.63 o 
   2   8  15        9.22       10.42      4.17 o 
   3   8  15        2.88        2.79      5.23 o 
   4   8  15        0.56       -6.28      4.19 o 
  -3   9  15       15.48       18.14      8.02 o 
  -2   9  15        0.00       -5.58      5.23 o 
  -1   9  15        4.70        4.88      5.93 o 
   0   9  15       11.03       19.53      7.33 o 
   1   9  15        0.67        8.37      5.58 o 
   2   9  15        1.04       -5.14      3.57 o 
  -9   0  16       19.98       19.88      7.67 o 
  -8   0  16       40.96       38.37      8.72 o 
  -7   0  16       10.21       13.26      5.58 o 
  -6   0  16       29.94       46.05      7.67 o 
  -5   0  16       76.82       96.29      9.77 o 
  -4   0  16       49.55       61.05      7.33 o 
  -3   0  16      127.21      143.13      6.98 o 
  -2   0  16       75.19       56.65      4.71 o 
  -1   0  16        0.40        9.77      3.84 o 
   0   0  16       19.28       21.63      4.53 o 
   1   0  16       12.54       12.56      4.19 o 
   2   0  16       23.21       21.63      4.88 o 
   3   0  16       23.18       32.79      6.63 o 
   4   0  16      645.56      759.45     23.75 o 
   5   0  16      298.41      361.95     17.80 o 
   6   0  16      135.50      147.59     14.65 o 
   7   0  16       90.67      129.43     14.65 o 
   8   0  16       43.03       59.65     11.51 o 
  -9   1  16        0.32        0.70      3.95 o 
  -8   1  16       54.67       64.10      7.03 o 
  -7   1  16        0.03        5.35      3.32 o 
  -6   1  16       10.04        8.55      3.21 o 
  -5   1  16       42.28       40.09      4.81 o 
  -4   1  16       40.49       48.39      3.37 o 
  -3   1  16      163.57      187.59      6.04 o 
  -2   1  16       12.13       18.65      2.31 o 
  -1   1  16       59.01       66.39      3.88 o 
   0   1  16      218.91      198.34      7.16 o 
   1   1  16      377.70      361.02      9.75 o 
   2   1  16       54.65       62.50      7.50 o 
   3   1  16      260.81      249.04      9.13 o 
   4   1  16       10.00        5.79      3.49 o 
   5   1  16       67.96       63.35      6.78 o 
   6   1  16        7.08        5.73      5.58 o 
   7   1  16       10.34        5.76      4.19 o 
   8   1  16        1.80       -2.90      4.06 o 
  -9   2  16        1.00       -1.16      3.68 o 
  -8   2  16        1.05        2.74      3.60 o 
  -7   2  16       14.91       13.55      6.45 o 
  -6   2  16        0.61       -2.22      3.31 o 
  -5   2  16       96.00      107.97      5.01 o 
  -4   2  16      135.60      130.92      4.98 o 
  -3   2  16       33.59       37.75      3.12 o 
  -2   2  16      122.30      117.02      4.40 o 
  -1   2  16      332.38      364.43      7.62 o 
   0   2  16      240.80      245.62      6.37 o 
   1   2  16        2.78        2.44      2.18 o 
   2   2  16        2.28        1.40      2.44 o 
   3   2  16      169.82      189.14      8.13 o 
   4   2  16      423.36      428.81     26.36 o 
   5   2  16       53.48       45.18      5.92 o 
   6   2  16       12.25       13.18      4.31 o 
   7   2  16       11.05       16.57      5.43 o 
  -8   3  16        4.56        7.45      5.23 o 
  -7   3  16       23.10       24.94      4.81 o 
  -6   3  16        0.01       -4.24      2.83 o 
  -5   3  16       48.73       61.19      4.48 o 
  -4   3  16      526.68      560.71     10.23 o 
  -3   3  16        0.48       -1.65      1.53 o 
  -2   3  16      123.47      122.35      4.82 o 
  -1   3  16      276.65      319.92      7.29 o 
   0   3  16      699.48      658.35     10.58 o 
   1   3  16      566.49      541.67      9.99 o 
   2   3  16      245.89      243.09      8.63 o 
   3   3  16        3.04       10.36      3.66 o 
   4   3  16        2.08        6.10      3.21 o 
   5   3  16        8.00       10.99      3.95 o 
   6   3  16       39.19       47.08      6.53 o 
   7   3  16        1.54       -1.98      3.57 o 
  -8   4  16        9.53       21.98      8.02 o 
  -7   4  16        0.80       -5.23      3.49 o 
  -6   4  16       36.94       34.69      5.02 o 
  -5   4  16      247.88      261.83     10.04 o 
  -4   4  16        0.73       -5.49      3.66 o 
  -3   4  16      120.12      110.94      5.05 o 
  -2   4  16       51.00       52.00      3.73 o 
  -1   4  16       69.12       80.87      4.56 o 
   0   4  16       19.76       19.99      2.69 o 
   1   4  16      122.83      125.48      5.13 o 
   2   4  16      150.09      139.95      5.63 o 
   3   4  16        9.64        9.53      3.32 o 
   4   4  16      259.13      245.06      9.75 o 
   5   4  16        0.70        3.57      3.32 o 
   6   4  16       37.29       48.47      6.40 o 
   7   4  16        4.12       -0.89      3.82 o 
  -7   5  16        0.12       -1.74      4.53 o 
  -6   5  16        0.44        1.52      3.43 o 
  -5   5  16        1.66       11.67      3.68 o 
  -4   5  16        2.46       -3.12      2.58 o 
  -3   5  16       14.68       27.48      4.31 o 
  -2   5  16        3.28        4.19      2.83 o 
  -1   5  16       28.64       21.98      3.95 o 
   0   5  16       26.90       25.54      4.36 o 
   1   5  16        5.37        5.93      2.96 o 
   2   5  16        1.07        2.85      2.20 o 
   3   5  16       20.42       15.79      3.14 o 
   4   5  16        1.86       -0.50      2.40 o 
   5   5  16       26.01       33.63      4.56 o 
   6   5  16        6.46        6.78      4.06 o 
  -7   6  16        3.82        2.28      3.68 o 
  -6   6  16        3.44        4.43      6.45 o 
  -5   6  16        0.22        1.68      3.32 o 
  -4   6  16      105.98      127.21     11.34 o 
  -3   6  16        4.45        7.31      3.43 o 
  -2   6  16        8.94        6.18      3.32 o 
  -1   6  16       15.59       24.25      4.19 o 
   0   6  16       30.33       32.42      7.33 o 
   1   6  16       92.24       83.48      6.89 o 
   2   6  16       87.86       76.00      6.61 o 
   3   6  16        0.02        2.96      3.21 o 
   4   6  16       13.85        1.45      3.35 o 
   5   6  16       38.82       44.65      9.07 o 
   6   6  16        0.40       -4.88      5.23 o 
  -6   7  16        0.00        2.63      3.82 o 
  -5   7  16       12.23       11.18      4.27 o 
  -4   7  16        0.55       -1.77      3.08 o 
  -3   7  16        0.12        4.81      3.32 o 
  -2   7  16       16.05       16.87      4.31 o 
  -1   7  16       18.59       21.10      4.42 o 
   0   7  16       43.63       60.00      9.77 o 
   1   7  16       31.77       27.21      7.33 o 
   2   7  16       24.98       21.28      6.98 o 
   3   7  16        6.29       -0.70      4.53 o 
   4   7  16        0.69       -2.79      4.19 o 
   5   7  16        7.73       16.74      6.98 o 
  -4   8  16       13.43       17.09      6.63 o 
  -3   8  16       20.94       21.28      7.33 o 
  -2   8  16        9.58       11.51      6.28 o 
  -1   8  16        1.15        2.44      5.23 o 
   0   8  16       26.96       23.37      7.33 o 
   1   8  16       11.05        9.07      5.58 o 
   2   8  16        8.32        1.40      3.70 o 
   3   8  16        2.79       -6.28      4.19 o 
  -2   9  16        2.92        2.44      5.58 o 
  -1   9  16        3.39       -3.49      5.58 o 
   0   9  16        0.88       -1.05      4.88 o 
   1   9  16        0.23       -5.58      5.58 o 
  -9   1  17        2.56       -2.52      3.43 o 
  -8   1  17        6.01        3.49      3.70 o 
  -7   1  17       33.20       35.80      5.43 o 
  -6   1  17       83.53       75.66      6.98 o 
  -5   1  17       13.56       13.37      3.68 o 
  -4   1  17       97.02      106.01      4.64 o 
  -3   1  17      250.07      243.79      6.04 o 
  -2   1  17        6.37        6.00      1.96 o 
  -1   1  17       45.31       56.10      3.76 o 
   0   1  17        3.08        5.41      2.47 o 
   1   1  17       79.71       85.99      6.04 o 
   2   1  17      130.77      121.54      6.63 o 
   3   1  17       31.73       34.89      4.69 o 
   4   1  17       36.74       31.73      4.81 o 
   5   1  17       46.04       32.21      5.41 o 
   6   1  17        0.06        3.14      5.41 o 
   7   1  17       11.30        7.63      4.56 o 
  -8   2  17        9.91        5.16      4.01 o 
  -7   2  17       77.61      101.04      8.13 o 
  -6   2  17      210.49      243.52      9.86 o 
  -5   2  17        0.03       -1.06      2.43 o 
  -4   2  17      349.21      336.43      7.73 o 
  -3   2  17      191.93      185.56      6.52 o 
  -2   2  17       13.45       13.55      2.40 o 
  -1   2  17      124.46      104.27      7.17 o 
   0   2  17      114.05       98.94      4.86 o 
   1   2  17       19.30       20.21      3.66 o 
   2   2  17      195.61      187.84     16.93 o 
   3   2  17        1.84        3.90      2.83 o 
   4   2  17       98.57      118.82      9.42 o 
   5   2  17       40.63       48.75      9.07 o 
   6   2  17       19.75       14.70      6.45 o 
   7   2  17        0.13       -0.89      4.06 o 
  -8   3  17       12.94       16.39      7.33 o 
  -7   3  17       34.50       34.55     10.29 o 
  -6   3  17       12.25       14.26      4.17 o 
  -5   3  17        1.12       -2.35      2.20 o 
  -4   3  17      310.70      288.98      7.60 o 
  -3   3  17        0.00        0.02      1.79 o 
  -2   3  17        2.08        0.39      1.59 o 
  -1   3  17       77.90       84.20      4.60 o 
   0   3  17      144.07      129.33      5.07 o 
   1   3  17        6.76        4.92      1.83 o 
   2   3  17        1.34        2.64      2.58 o 
   3   3  17        4.19        7.06      3.08 o 
   4   3  17       12.28       10.07      3.82 o 
   5   3  17        3.14       -0.87      2.96 o 
   6   3  17        8.35       11.51      4.44 o 
   7   3  17        0.16        0.86      4.17 o 
  -8   4  17        2.40       -6.28      5.23 o 
  -7   4  17        2.41        4.53      5.58 o 
  -6   4  17        1.32       -0.03      2.93 o 
  -5   4  17       90.00       84.10      6.85 o 
  -4   4  17      209.23      169.25      8.13 o 
  -3   4  17       16.28        9.98      2.51 o 
  -2   4  17        0.14       -0.48      1.79 o 
  -1   4  17       40.28       40.27      3.49 o 
   0   4  17      126.90      110.95      6.42 o 
   1   4  17        0.65        1.64      2.03 o 
   2   4  17       33.91       43.68      4.14 o 
   3   4  17       17.38       28.56      4.44 o 
   4   4  17        5.05        6.58      3.57 o 
   5   4  17        6.97       15.35      4.44 o 
   6   4  17        0.01        0.51      3.43 o 
   7   4  17        3.08        0.87      3.95 o 
  -7   5  17        0.09       -6.28      4.19 o 
  -6   5  17        7.02       -1.88      8.55 o 
  -5   5  17        1.94        0.81      2.93 o 
  -4   5  17        4.89        4.35      3.32 o 
  -3   5  17       23.24       26.08      6.80 o 
  -2   5  17       55.61       57.96      5.92 o 
  -1   5  17        2.26        1.90      4.01 o 
   0   5  17       20.73       25.80      4.31 o 
   1   5  17       78.16       94.76      7.03 o 
   2   5  17      205.37      221.70      7.34 o 
   3   5  17      106.77      108.53      6.50 o 
   4   5  17        3.90        1.78      2.55 o 
   5   5  17        7.68        9.86      3.41 o 
   6   5  17        0.36        3.83      3.82 o 
  -6   6  17       10.39       13.86      4.42 o 
  -5   6  17       56.31       55.32      6.53 o 
  -4   6  17        3.36        5.00      3.43 o 
  -3   6  17       17.96       20.42      4.31 o 
  -2   6  17        4.66        1.23      5.76 o 
  -1   6  17        6.55       10.56      3.57 o 
   0   6  17      129.78      132.04     15.70 o 
   1   6  17       73.24       62.60      6.29 o 
   2   6  17       55.30       47.56      5.76 o 
   3   6  17        1.80        8.19      5.23 o 
   4   6  17       22.09       25.08      6.28 o 
   5   6  17       20.90       15.00      6.63 o 
  -6   7  17        7.17        9.55      4.67 o 
  -5   7  17        2.70        1.22      3.70 o 
  -4   7  17       13.39        9.70      8.37 o 
  -3   7  17        9.42       11.18      5.23 o 
  -2   7  17        1.78        1.69      3.32 o 
  -1   7  17       17.37       24.79      5.58 o 
   0   7  17       25.97       24.07      6.63 o 
   1   7  17       46.88       66.98      9.77 o 
   2   7  17        9.38       10.12      5.58 o 
   3   7  17       34.43       42.91      9.07 o 
   4   7  17       34.51       34.53      8.37 o 
  -4   8  17        2.74       -1.40      5.23 o 
  -3   8  17       28.27       36.28      8.72 o 
  -2   8  17        5.36        3.14      5.23 o 
  -1   8  17        6.47        4.53      5.58 o 
   0   8  17        0.53        3.14      4.88 o 
   1   8  17        4.13        0.35      4.53 o 
   2   8  17        0.03        9.42      6.28 o 
   3   8  17        0.51        0.00      5.23 o 
  -1   9  17       27.43       24.07      8.02 o 
   0   9  17        1.35       -2.79      4.53 o 
  -8   0  18      130.48      112.69     13.26 o 
  -7   0  18       84.11       84.08     11.16 o 
  -6   0  18       31.31       29.65      6.63 o 
  -5   0  18       15.67       18.14      5.23 o 
  -4   0  18       21.44        9.42      4.19 o 
  -3   0  18        7.77        8.23      4.71 o 
  -2   0  18       13.58       15.53      3.31 o 
  -1   0  18      119.47      156.67      9.77 o 
   0   0  18        0.00        1.74      3.14 o 
   1   0  18      158.86      190.53     10.82 o 
   2   0  18      157.35      135.74      9.77 o 
   3   0  18        9.06       13.26      4.88 o 
   4   0  18      442.45      466.81     19.55 o 
   5   0  18       96.03       89.31     11.51 o 
   6   0  18       19.41       14.65      6.98 o 
   7   0  18        2.69        9.77      6.63 o 
  -8   1  18        9.79       14.32      4.67 o 
  -7   1  18       30.75       24.77      4.91 o 
  -6   1  18        0.51       -0.79      2.68 o 
  -5   1  18        0.70        1.23      2.76 o 
  -4   1  18        7.28        7.79      6.98 o 
  -3   1  18       22.12       28.48      2.87 o 
  -2   1  18      112.76      131.58      4.83 o 
  -1   1  18       38.79       47.68      3.64 o 
   0   1  18      290.02      258.43      8.76 o 
   1   1  18      209.10      214.88      8.73 o 
   2   1  18        8.50       11.19      3.08 o 
   3   1  18      160.95      155.98      7.90 o 
   4   1  18       73.58       67.41      6.53 o 
   5   1  18       57.15       50.41      6.41 o 
   6   1  18       23.96       22.51      5.43 o 
   7   1  18        2.38       -2.36      3.84 o 
  -8   2  18        0.01       -1.98      4.01 o 
  -7   2  18      129.10      142.16      9.72 o 
  -6   2  18      195.09      203.57     14.31 o 
  -5   2  18      217.41      213.71     10.12 o 
  -4   2  18      260.67      226.59      6.51 o 
  -3   2  18        9.74        9.25      2.26 o 
  -2   2  18        0.03       -0.17      1.66 o 
  -1   2  18        2.84        6.04      2.44 o 
   0   2  18       14.23       12.37      3.00 o 
   1   2  18       36.78       26.59      3.92 o 
   2   2  18        0.20       -2.00      5.06 o 
   3   2  18      158.19      173.91     18.49 o 
   4   2  18       14.67       10.19      4.19 o 
   5   2  18       38.77       37.60      5.92 o 
   6   2  18       16.86       28.36      5.92 o 
   7   2  18       12.03       11.08      4.77 o 
  -8   3  18        0.13        1.74      5.58 o 
  -7   3  18        4.17       -3.31      4.71 o 
  -6   3  18        1.06        2.22      3.08 o 
  -5   3  18       17.15       18.12      5.02 o 
  -4   3  18        0.82       -0.29      2.07 o 
  -3   3  18        9.00       11.38      2.74 o 
  -2   3  18        0.08       -2.44      1.67 o 
  -1   3  18      250.19      233.30      6.63 o 
   0   3  18      230.24      219.09      6.56 o 
   1   3  18       66.93       86.10      6.23 o 
   2   3  18        2.65        5.88      2.83 o 
   3   3  18      291.55      286.85     16.23 o 
   4   3  18       11.22       14.56      8.89 o 
   5   3  18       12.18        7.96      7.50 o 
   6   3  18        1.87       -2.43      3.43 o 
   7   3  18        3.34        1.84      4.31 o 
  -8   4  18       22.20       34.88      9.42 o 
  -7   4  18        0.19        8.02      5.93 o 
  -6   4  18        0.59        1.40      4.53 o 
  -5   4  18       11.10        2.29      3.66 o 
  -4   4  18       67.78       55.90     10.81 o 
  -3   4  18      147.28      189.34     12.04 o 
  -2   4  18        2.39       -0.44      1.89 o 
  -1   4  18       86.30       88.33      5.08 o 
   0   4  18       10.90       10.89      2.53 o 
   1   4  18        0.84        0.97      2.10 o 
   2   4  18        4.37        4.47      3.52 o 
   3   4  18        0.01       -0.87      2.96 o 
   4   4  18        8.18        5.06      3.45 o 
   5   4  18       22.68       23.08      4.81 o 
   6   4  18        0.85        0.83      3.57 o 
  -7   5  18        1.93       -2.44      4.88 o 
  -6   5  18        6.04        1.93      3.43 o 
  -5   5  18       29.73       34.16      5.16 o 
  -4   5  18       17.45        3.11      3.09 o 
  -3   5  18        3.02        7.15      3.45 o 
  -2   5  18      151.32      149.16     11.51 o 
  -1   5  18      189.09      188.17      8.90 o 
   0   5  18       69.90       60.14      6.28 o 
   1   5  18        3.78        4.63      3.08 o 
   2   5  18       25.06       23.49      4.44 o 
   3   5  18       26.76       27.85      3.82 o 
   4   5  18        7.14        3.46      2.78 o 
   5   5  18        8.13        8.45      3.34 o 
   6   5  18        8.49       11.68      7.15 o 
  -6   6  18       39.83       42.42      6.17 o 
  -5   6  18       32.21       43.36      6.15 o 
  -4   6  18        0.19       -2.09      2.96 o 
  -3   6  18       44.70       52.84      6.04 o 
  -2   6  18       96.55       95.77      7.65 o 
  -1   6  18        3.16        7.13      3.32 o 
   0   6  18       12.60       11.86      3.95 o 
   1   6  18       23.95       19.17      5.23 o 
   2   6  18        5.39        5.93      3.32 o 
   3   6  18       16.06       15.58      4.19 o 
   4   6  18        7.49        6.58      3.68 o 
   5   6  18       40.33       42.91      9.07 o 
  -5   7  18        0.85        1.05      3.70 o 
  -4   7  18        0.02        7.85      3.95 o 
  -3   7  18       84.62       82.35     16.40 o 
  -2   7  18       13.01       15.38      4.88 o 
  -1   7  18       14.18        8.62      3.82 o 
   0   7  18       17.32        6.63      5.23 o 
   1   7  18        0.09        2.09      4.88 o 
   2   7  18        1.30        2.44      4.88 o 
   3   7  18        0.43        0.35      4.88 o 
   4   7  18        5.44        8.02      6.28 o 
  -4   8  18        0.00        0.35      5.93 o 
  -3   8  18        8.25       13.60      6.63 o 
  -2   8  18       16.94       16.05      6.63 o 
  -1   8  18        0.11        5.23      5.58 o 
   0   8  18        7.96        5.93      5.23 o 
   1   8  18        3.36        0.00      4.88 o 
   2   8  18        3.39       -2.44      4.88 o 
  -8   1  19        3.86        2.62      3.70 o 
  -7   1  19        1.84        6.92      3.82 o 
  -6   1  19       30.03       18.20      4.19 o 
  -5   1  19       28.94       28.47      4.56 o 
  -4   1  19        6.17        7.33      2.96 o 
  -3   1  19       18.57       19.12      2.51 o 
  -2   1  19      388.55      445.59      8.79 o 
  -1   1  19        4.95        3.65      1.92 o 
   0   1  19        7.20       11.59      2.96 o 
   1   1  19        1.75        2.79      2.47 o 
   2   1  19        4.01        0.35      2.47 o 
   3   1  19        0.11       -1.14      2.96 o 
   4   1  19        0.35        1.03      2.93 o 
   5   1  19       10.14       10.81      4.71 o 
   6   1  19        0.24       -4.55      3.82 o 
   7   1  19       52.02       66.14     23.72 o 
  -8   2  19        1.28        0.54      3.77 o 
  -7   2  19        0.10       -0.04      3.43 o 
  -6   2  19        5.23       11.73      4.02 o 
  -5   2  19      231.96      229.82     13.09 o 
  -4   2  19       85.04       91.63      5.04 o 
  -3   2  19        0.09       -1.90      1.56 o 
  -2   2  19       56.02       59.37      4.19 o 
  -1   2  19       74.95       73.45      4.55 o 
   0   2  19       35.55       34.78      3.42 o 
   1   2  19        0.58       -0.87      2.22 o 
   2   2  19       98.44       93.82      7.15 o 
   3   2  19        9.16       16.67      6.98 o 
   4   2  19       60.50       59.83      6.80 o 
   5   2  19        1.81        0.59      3.43 o 
   6   2  19       38.06       37.28      6.40 o 
   7   2  19        2.59       -4.08      4.36 o 
  -8   3  19       10.19        5.58      6.28 o 
  -7   3  19       21.16       12.73      4.44 o 
  -6   3  19       28.77       25.46      4.67 o 
  -5   3  19       88.03       97.86      7.35 o 
  -4   3  19       66.48       61.52      6.11 o 
  -3   3  19       14.22       16.45      3.22 o 
  -2   3  19      209.19      192.50      6.25 o 
  -1   3  19      157.73      166.61      8.51 o 
   0   3  19        5.89        8.54      2.33 o 
   1   3  19      122.07      120.61      5.73 o 
   2   3  19      172.84      177.81      8.02 o 
   3   3  19        0.04        1.92      2.96 o 
   4   3  19        1.63       -2.23      2.83 o 
   5   3  19        4.90        3.07      3.57 o 
   6   3  19        0.43        3.25      3.82 o 
  -7   4  19        6.36        2.09      5.93 o 
  -6   4  19        9.11       12.21      5.93 o 
  -5   4  19        4.70        6.28      3.27 o 
  -4   4  19        4.52        8.16      5.58 o 
  -3   4  19       84.42       87.89      6.95 o 
  -2   4  19      131.56      133.99     10.69 o 
  -1   4  19        7.99       10.11      2.56 o 
   0   4  19       66.71       79.08      5.05 o 
   1   4  19       51.65       54.56      4.74 o 
   2   4  19      119.90      116.91      6.05 o 
   3   4  19        0.02        0.47      2.42 o 
   4   4  19       38.58       24.40      4.81 o 
   5   4  19        0.62       -0.72      5.23 o 
   6   4  19        8.75        6.14      4.17 o 
  -7   5  19        2.03       12.91      6.98 o 
  -6   5  19        0.15       -6.80      4.53 o 
  -5   5  19        2.22       -1.10      3.18 o 
  -4   5  19        4.07       -1.62      2.83 o 
  -3   5  19        4.52        3.80      3.49 o 
  -2   5  19       68.72       57.56      6.04 o 
  -1   5  19       32.93       42.04     13.60 o 
   0   5  19      358.71      363.41     13.09 o 
   1   5  19      169.00      181.95      8.76 o 
   2   5  19       95.12      114.11      8.26 o 
   3   5  19        1.87        4.29      2.88 o 
   4   5  19      168.06      165.11      9.19 o 
   5   5  19        8.35       13.22      3.82 o 
  -6   6  19        0.11       -1.15      3.82 o 
  -5   6  19        3.55        4.01      3.95 o 
  -4   6  19        1.49       -3.00      6.10 o 
  -3   6  19        0.65        6.98      3.45 o 
  -2   6  19       59.92       60.11      6.53 o 
  -1   6  19       19.88       20.01      4.61 o 
   0   6  19        5.32        2.67      3.32 o 
   1   6  19        0.92       -0.17      2.96 o 
   2   6  19        6.04        8.95      4.36 o 
   3   6  19        0.04       -3.30      2.93 o 
   4   6  19        0.01        0.10      3.49 o 
   5   6  19        8.15        6.63      5.93 o 
  -5   7  19        0.89       -4.21      3.68 o 
  -4   7  19        0.63        0.11      5.76 o 
  -3   7  19       24.72       15.83      4.31 o 
  -2   7  19       11.97       15.70      4.69 o 
  -1   7  19        0.35       -0.70      3.21 o 
   0   7  19        5.92       12.91      7.85 o 
   1   7  19        1.36       -6.28      4.19 o 
   2   7  19        0.10        1.74      5.23 o 
   3   7  19        0.94        2.44      4.88 o 
   4   7  19        6.95       11.51      6.63 o 
  -3   8  19        8.86        4.88      5.93 o 
  -2   8  19        0.08        9.77      5.93 o 
  -1   8  19        3.19       -1.40      4.88 o 
   0   8  19        4.51        6.28      5.58 o 
   1   8  19        3.74        3.14      5.23 o 
   2   8  19       12.85        2.44      5.58 o 
  -8   0  20       32.04       20.23      7.33 o 
  -7   0  20        0.83        0.70      4.19 o 
  -6   0  20       36.65       32.09      7.33 o 
  -5   0  20       16.54       13.95      4.88 o 
  -4   0  20        5.33        2.79      3.84 o 
  -3   0  20       37.35       26.51      5.58 o 
  -2   0  20       16.53        8.02      2.51 o 
  -1   0  20        4.20       -0.70      3.49 o 
   0   0  20      123.02      117.93      9.42 o 
   1   0  20       42.85       55.47      7.33 o 
   2   0  20        4.27       10.12      4.53 o 
   3   0  20      295.63      330.54     16.40 o 
   4   0  20        8.35       17.44      5.93 o 
   5   0  20       27.11       19.19      6.98 o 
   6   0  20        5.65       13.60      6.98 o 
   7   0  20        3.22       -0.35      6.28 o 
  -8   1  20        2.02       -2.70      3.32 o 
  -7   1  20       26.23       13.03      4.31 o 
  -6   1  20        5.79        4.63      3.32 o 
  -5   1  20       16.07       12.21      3.70 o 
  -4   1  20        1.41       -0.19      2.43 o 
  -3   1  20        0.75        0.26      1.56 o 
  -2   1  20      179.87      177.99      6.01 o 
  -1   1  20       17.78       14.40      2.57 o 
   0   1  20        6.90       10.12      2.96 o 
   1   1  20      164.68      166.66     18.67 o 
   2   1  20       95.45      114.39     10.47 o 
   3   1  20       96.07      101.70      9.07 o 
   4   1  20       26.60       35.41      5.55 o 
   5   1  20       25.23       35.01      6.10 o 
   6   1  20       12.85       20.99      5.55 o 
   7   1  20       25.06       16.92      5.67 o 
  -8   2  20        6.43        1.32      4.06 o 
  -7   2  20        0.02       -2.82      3.18 o 
  -6   2  20       50.45       48.14      6.10 o 
  -5   2  20      105.92      100.83      8.37 o 
  -4   2  20       74.46       61.70     10.47 o 
  -3   2  20       45.83       52.72      8.48 o 
  -2   2  20        0.51        0.74      1.89 o 
  -1   2  20      448.75      435.75      9.46 o 
   0   2  20       46.99       32.51      3.51 o 
   1   2  20       19.86       16.27      3.60 o 
   2   2  20      132.27      127.34      7.60 o 
   3   2  20       13.65       10.75      3.82 o 
   4   2  20       14.59        9.77      3.70 o 
   5   2  20        1.93       -0.87      3.45 o 
   6   2  20       15.94       18.15      5.05 o 
  -8   3  20       39.30       60.00     10.81 o 
  -7   3  20        0.30       -3.01      3.08 o 
  -6   3  20       13.17        2.65      4.36 o 
  -5   3  20       94.18       93.49      7.35 o 
  -4   3  20       64.76       67.68      4.85 o 
  -3   3  20       49.05       47.31      4.14 o 
  -2   3  20       17.54       13.31      2.69 o 
  -1   3  20        0.01       -1.26      1.99 o 
   0   3  20       65.50       73.33      5.53 o 
   1   3  20       13.50       13.46      3.08 o 
   2   3  20      121.32       89.92     11.16 o 
   3   3  20      241.23      233.37      9.99 o 
   4   3  20       43.47       46.34      8.20 o 
   5   3  20       43.26       42.33      6.40 o 
   6   3  20        4.97        4.51      4.42 o 
  -7   4  20        2.20       10.12      6.63 o 
  -6   4  20        5.07        1.74      5.58 o 
  -5   4  20        5.99        4.70      3.18 o 
  -4   4  20        0.69        1.74      4.19 o 
  -3   4  20       18.87       22.15      4.06 o 
  -2   4  20        9.79        9.35      2.72 o 
  -1   4  20      135.74      157.58      6.53 o 
   0   4  20       19.99       19.12      3.08 o 
   1   4  20       76.91       56.73      4.74 o 
   2   4  20      106.93      114.45      6.57 o 
   3   4  20       20.42       27.13      4.59 o 
   4   4  20       12.97       25.74      4.91 o 
   5   4  20        1.76       -1.25      3.66 o 
   6   4  20        0.55       -3.06      5.93 o 
  -7   5  20        4.45        1.40      5.93 o 
  -6   5  20       10.99        5.93      5.93 o 
  -5   5  20       22.25       11.11      4.06 o 
  -4   5  20        8.27       17.73      4.17 o 
  -3   5  20       13.47       15.55      4.06 o 
  -2   5  20       16.80       22.63      4.56 o 
  -1   5  20      246.41      260.49     10.49 o 
   0   5  20        4.40        2.66      3.18 o 
   1   5  20      105.65      113.81      8.90 o 
   2   5  20       11.07        7.53      6.45 o 
   3   5  20      100.87      107.84      6.76 o 
   4   5  20       26.38       17.57      3.82 o 
   5   5  20        1.27       -2.01      2.95 o 
  -6   6  20        1.69       -2.09      3.70 o 
  -5   6  20        2.38        1.35      7.67 o 
  -4   6  20       21.22       25.95      5.16 o 
  -3   6  20       63.16       68.20      7.14 o 
  -2   6  20        0.06       -0.28      3.32 o 
  -1   6  20       62.54       64.96      6.78 o 
   0   6  20       33.49       37.32      7.50 o 
   1   6  20        2.95        6.74      3.68 o 
   2   6  20        8.02        5.45      3.57 o 
   3   6  20        0.03        0.22      3.32 o 
   4   6  20        3.62        4.30      3.93 o 
  -5   7  20        0.91        8.12      5.41 o 
  -4   7  20        3.22        9.53      4.06 o 
  -3   7  20        0.88        3.14      3.95 o 
  -2   7  20        3.37       -3.94      3.32 o 
  -1   7  20       20.40       18.82      4.56 o 
   0   7  20        0.09       -0.16      4.36 o 
   1   7  20        0.17        3.58      3.84 o 
   2   7  20        0.24       -2.09      4.53 o 
   3   7  20        0.35       -3.14      5.23 o 
  -3   8  20        2.13        0.35      5.23 o 
  -2   8  20       12.20        5.23      5.93 o 
  -1   8  20        0.05       -0.70      4.88 o 
   0   8  20        1.58       -3.49      4.53 o 
   1   8  20        0.40        0.70      5.58 o 
  -8   1  21       16.19        8.52      5.23 o 
  -7   1  21        0.29        0.56      3.43 o 
  -6   1  21       34.34       40.21      5.41 o 
  -5   1  21        1.04        0.99      3.08 o 
  -4   1  21       11.71       15.29     10.46 o 
  -3   1  21       15.54       19.34      3.82 o 
  -2   1  21       12.28       14.66      2.57 o 
  -1   1  21       76.85       56.56      4.19 o 
   0   1  21      172.40      189.32      8.13 o 
   1   1  21       40.15       42.67      5.05 o 
   2   1  21       59.38       68.68      7.67 o 
   3   1  21        0.99        4.51      3.32 o 
   4   1  21        2.35        2.89      6.63 o 
   5   1  21       10.81       14.53      4.80 o 
   6   1  21        3.94        6.67      4.56 o 
  -8   2  21        0.14        3.39      4.02 o 
  -7   2  21       22.10       28.59      5.30 o 
  -6   2  21        0.66        3.42      3.52 o 
  -5   2  21       72.97       89.96      8.90 o 
  -4   2  21        0.46       -2.51      2.58 o 
  -3   2  21      382.56      387.12     10.05 o 
  -2   2  21       94.50       87.72      5.26 o 
  -1   2  21       24.43       29.39      3.41 o 
   0   2  21        0.03        0.01      1.87 o 
   1   2  21        0.10       -2.87      2.18 o 
   2   2  21        2.17        2.85      2.83 o 
   3   2  21        0.18       -0.35      2.71 o 
   4   2  21        3.57        2.44      3.45 o 
   5   2  21        0.34        0.77      3.84 o 
   6   2  21        0.66       -2.09      5.23 o 
  -7   3  21       30.30       19.53      7.67 o 
  -6   3  21        1.19       -1.32      3.32 o 
  -5   3  21       42.12       38.41      5.41 o 
  -4   3  21       18.79       32.51      4.67 o 
  -3   3  21        0.84        1.08      2.28 o 
  -2   3  21       50.11       45.68      4.12 o 
  -1   3  21       67.03       54.00      7.75 o 
   0   3  21       20.84       15.97      2.98 o 
   1   3  21       31.93       31.87      3.78 o 
   2   3  21       56.67       52.36      5.79 o 
   3   3  21        2.49       -1.69      3.02 o 
   4   3  21       24.92       25.15      6.28 o 
   5   3  21        1.95        6.94      6.28 o 
   6   3  21        2.31        0.49      4.17 o 
  -7   4  21        0.47       -0.35      5.58 o 
  -6   4  21        0.63       -5.93      4.53 o 
  -5   4  21        0.06        2.79      5.23 o 
  -4   4  21        0.17       -0.89      2.83 o 
  -3   4  21        0.46       -2.09      4.88 o 
  -2   4  21        9.53        5.95      2.51 o 
  -1   4  21       16.86       14.24      2.97 o 
   0   4  21       77.49       78.17      5.29 o 
   1   4  21        8.36        4.37      2.75 o 
   2   4  21       57.66       61.04      5.09 o 
   3   4  21       43.98       39.23      5.14 o 
   4   4  21        9.38       19.49      7.33 o 
   5   4  21        6.43        3.95      4.27 o 
  -6   5  21        3.43       11.51      6.63 o 
  -5   5  21        9.43        1.94      3.43 o 
  -4   5  21       76.26       72.27      7.14 o 
  -3   5  21       21.81       25.63      5.93 o 
  -2   5  21       13.24       18.88      7.33 o 
  -1   5  21        1.33        7.64      3.57 o 
   0   5  21        2.88        8.89      3.70 o 
   1   5  21        2.06       -0.25      3.08 o 
   2   5  21       90.54       93.27      9.42 o 
   3   5  21        0.00        0.41      3.43 o 
   4   5  21       17.17       19.00      4.07 o 
   5   5  21       22.35       24.25      4.54 o 
  -5   6  21       15.83       19.08      4.91 o 
  -4   6  21       21.52       24.18      8.72 o 
  -3   6  21        6.50        4.28      3.84 o 
  -2   6  21        0.43        2.96      3.45 o 
  -1   6  21        1.76        3.40      4.01 o 
   0   6  21       67.59       86.03      7.65 o 
   1   6  21       26.87       31.92      5.41 o 
   2   6  21        6.72       10.12      3.95 o 
   3   6  21       25.57       23.80      4.93 o 
   4   6  21        1.13        4.43      3.92 o 
  -4   7  21        0.03       -1.82      3.57 o 
  -3   7  21        6.83        9.77      4.44 o 
  -2   7  21        0.16       -2.31      3.57 o 
  -1   7  21        0.03        5.84      3.68 o 
   0   7  21       25.90       24.17      4.93 o 
   1   7  21       11.06       11.49      4.27 o 
   2   7  21        6.80       -3.14      4.19 o 
   3   7  21       10.27        7.33      6.28 o 
  -1   8  21       10.57       21.98      7.33 o 
   0   8  21        0.14        1.05      5.58 o 
  -8   0  22        0.64        0.70      5.93 o 
  -7   0  22       12.83       24.42      7.33 o 
  -6   0  22       17.54       29.30      7.33 o 
  -5   0  22        4.36        4.88      4.53 o 
  -4   0  22       46.31       42.21      7.33 o 
  -3   0  22       79.47       76.75      9.42 o 
  -2   0  22       38.08       35.93      6.98 o 
  -1   0  22       92.18       86.17      9.77 o 
   0   0  22      208.35      188.45     12.21 o 
   1   0  22       21.11       24.07      6.28 o 
   2   0  22       98.75       95.25     10.82 o 
   3   0  22      125.94      110.95     12.21 o 
   4   0  22       15.67       11.51      5.58 o 
   5   0  22       38.83       46.74      9.07 o 
   6   0  22        8.10       14.30      7.33 o 
  -8   1  22        5.00        0.88      3.92 o 
  -7   1  22       13.58       21.21      4.91 o 
  -6   1  22        0.09       -3.03      4.88 o 
  -5   1  22       49.31       48.93      5.90 o 
  -4   1  22        7.54       10.06      3.32 o 
  -3   1  22       14.37       14.69      5.93 o 
  -2   1  22        4.82        2.13      2.05 o 
  -1   1  22       32.70       28.20      3.38 o 
   0   1  22        3.85        7.15      3.21 o 
   1   1  22        7.37       10.91      4.19 o 
   2   1  22       10.87       12.64      4.36 o 
   3   1  22       54.99       60.92      9.59 o 
   4   1  22        7.00        3.84      3.70 o 
   5   1  22        0.56        2.63      3.77 o 
   6   1  22        7.44        5.48      4.91 o 
  -7   2  22        2.16        1.67      3.68 o 
  -6   2  22        5.98       -0.30      6.10 o 
  -5   2  22        7.34       13.43      3.95 o 
  -4   2  22        8.98        6.28      3.45 o 
  -3   2  22      112.10      105.25      7.35 o 
  -2   2  22      203.69      186.42      9.44 o 
  -1   2  22       21.80       28.40      3.49 o 
   0   2  22       25.49       22.00      3.29 o 
   1   2  22       78.62       77.67      8.90 o 
   2   2  22       70.36       66.03      6.41 o 
   3   2  22        6.71        4.13      3.18 o 
   4   2  22        9.84        8.30      4.06 o 
   5   2  22        0.01        3.75      3.82 o 
   6   2  22        0.05       -2.08      4.06 o 
  -7   3  22        0.46        1.40      5.93 o 
  -6   3  22        0.93        3.40      3.43 o 
  -5   3  22        5.33       11.67      4.71 o 
  -4   3  22       87.42       98.52      7.60 o 
  -3   3  22       26.14       27.57      3.58 o 
  -2   3  22      163.07      180.08     10.70 o 
  -1   3  22        0.87        1.19      2.24 o 
   0   3  22      214.03      189.37      7.84 o 
   1   3  22        8.49        6.73      2.60 o 
   2   3  22       39.88       30.64      4.93 o 
   3   3  22       35.46       37.64      5.55 o 
   4   3  22        9.20        0.66      3.57 o 
   5   3  22       27.06       23.91      5.43 o 
  -7   4  22        3.25        0.00      5.93 o 
  -6   4  22        1.25        7.67      5.93 o 
  -5   4  22        0.54        4.19      4.88 o 
  -4   4  22       20.49       17.83      5.76 o 
  -3   4  22       11.05       10.72      3.82 o 
  -2   4  22       26.51       28.61      4.67 o 
  -1   4  22        0.72        2.59      2.24 o 
   0   4  22        0.29       -0.33      2.20 o 
   1   4  22       16.45       24.29      3.61 o 
   2   4  22        3.04        3.32      2.66 o 
   3   4  22        3.21        3.45      2.95 o 
   4   4  22        0.01        0.10      3.49 o 
   5   4  22        0.00        1.46      3.82 o 
  -6   5  22        0.15       -4.19      4.88 o 
  -5   5  22       15.72       11.16      6.28 o 
  -4   5  22        9.82        7.54      7.67 o 
  -3   5  22        9.41       14.19      4.27 o 
  -2   5  22        1.47       -2.27      3.21 o 
  -1   5  22        0.42       -0.38      3.09 o 
   0   5  22       28.15       15.87      6.63 o 
   1   5  22       27.94       19.18      4.56 o 
   2   5  22       19.92       19.83      4.67 o 
   3   5  22        0.24       -1.42      3.32 o 
   4   5  22        0.29       -1.12      2.86 o 
  -5   6  22        1.78        8.74      4.31 o 
  -4   6  22        2.42        2.62      3.52 o 
  -3   6  22        3.27        2.86      3.57 o 
  -2   6  22        7.02        6.01      3.82 o 
  -1   6  22        0.03        2.18      3.43 o 
   0   6  22        7.64       13.41      8.02 o 
   1   6  22        6.92        8.19      3.77 o 
   2   6  22        2.22        6.12      3.84 o 
   3   6  22        0.43        4.51      3.82 o 
  -4   7  22        0.78        2.94      3.82 o 
  -3   7  22        2.12        7.19      4.06 o 
  -2   7  22        1.79        4.19      4.19 o 
  -1   7  22        7.43        2.67      4.36 o 
   0   7  22        1.79       -4.61      3.08 o 
   1   7  22        1.61        1.22      3.70 o 
   2   7  22        3.61        6.98      6.28 o 
  -7   1  23       12.23       12.03      4.31 o 
  -6   1  23        0.36       -4.24      2.83 o 
  -5   1  23       56.76       61.66      6.66 o 
  -4   1  23       25.29       26.67      4.81 o 
  -3   1  23       27.88       41.95      5.30 o 
  -2   1  23        6.85        8.02      2.96 o 
  -1   1  23       19.38       27.47      4.58 o 
   0   1  23       29.90       35.76      4.81 o 
   1   1  23       10.90        9.48      3.52 o 
   2   1  23        1.72       -1.33      2.58 o 
   3   1  23        7.43        7.23      4.36 o 
   4   1  23        4.91        2.64      5.06 o 
   5   1  23        3.15        4.88      4.44 o 
   6   1  23        1.18        4.53      4.56 o 
  -7   2  23        0.07       -4.90      3.27 o 
  -6   2  23       21.58       22.08      4.81 o 
  -5   2  23       31.13       26.31      6.63 o 
  -4   2  23        0.02        0.08      3.08 o 
  -3   2  23        2.66        1.05      2.96 o 
  -2   2  23        0.03       -2.09      2.02 o 
  -1   2  23       16.08       17.47      3.06 o 
   0   2  23       19.73       23.08      3.38 o 
   1   2  23        0.38       -0.76      2.68 o 
   2   2  23      187.70      207.94      9.74 o 
   3   2  23       19.82       11.04      4.19 o 
   4   2  23       27.31       29.82      5.66 o 
   5   2  23        0.16       -4.98      3.32 o 
  -7   3  23       24.79       25.81      8.37 o 
  -6   3  23        1.36       -1.93      3.18 o 
  -5   3  23       36.04       28.14      4.94 o 
  -4   3  23      107.53      106.82      8.02 o 
  -3   3  23      147.26      158.62      6.70 o 
  -2   3  23       56.42       64.83      5.01 o 
  -1   3  23       11.39       16.79      3.10 o 
   0   3  23       26.50       12.51      3.07 o 
   1   3  23       14.98       13.45      3.14 o 
   2   3  23       42.26       43.52      5.55 o 
   3   3  23      146.04      146.17      9.93 o 
   4   3  23        3.85        6.96      4.17 o 
   5   3  23        0.11        8.55      4.44 o 
  -6   4  23        0.94       -3.49      5.23 o 
  -5   4  23        7.02        3.49      5.23 o 
  -4   4  23       50.59       52.03      5.95 o 
  -3   4  23       12.51        6.28      3.49 o 
  -2   4  23       34.75       28.73      5.93 o 
  -1   4  23        1.48        2.44      3.18 o 
   0   4  23        2.13        5.03      2.60 o 
   1   4  23       22.39       24.06      3.75 o 
   2   4  23       49.33       50.64      6.84 o 
   3   4  23       10.32       14.59      3.71 o 
   4   4  23       14.85       22.87      5.43 o 
   5   4  23        0.48        8.56      4.67 o 
  -6   5  23        3.94        5.93      5.93 o 
  -5   5  23       15.30        8.72      6.28 o 
  -4   5  23       10.01       14.02      4.27 o 
  -3   5  23       33.16       20.03      8.02 o 
  -2   5  23       45.68       30.24      5.30 o 
  -1   5  23       50.51       47.88      6.26 o 
   0   5  23       47.36       59.68      6.61 o 
   1   5  23        1.67        5.06      3.45 o 
   2   5  23        2.19       -0.41      3.32 o 
   3   5  23        7.12       12.72      4.56 o 
   4   5  23        3.05        1.51      3.82 o 
  -5   6  23        2.89        6.01      4.31 o 
  -4   6  23        0.20       -1.28      3.32 o 
  -3   6  23        3.21        7.23      4.02 o 
  -2   6  23        0.12        0.25      3.43 o 
  -1   6  23       13.63       12.44      5.41 o 
   0   6  23       31.63       31.04      7.50 o 
   1   6  23        7.78       10.11      4.06 o 
   2   6  23        5.57        9.18      4.31 o 
   3   6  23        2.10        5.06      4.19 o 
  -3   7  23        0.40        1.05      3.84 o 
  -2   7  23        0.01        2.64      3.92 o 
  -1   7  23        0.23       -3.38      3.32 o 
   0   7  23        3.83        5.55      4.06 o 
   1   7  23        5.36        6.27      4.31 o 
  -7   0  24       13.46        5.93      5.58 o 
  -6   0  24       15.86       19.19      6.63 o 
  -5   0  24        2.93        0.70      4.53 o 
  -4   0  24        2.86       -1.74      4.19 o 
  -3   0  24      139.87      141.66     12.91 o 
  -2   0  24       50.89       47.79      8.37 o 
  -1   0  24       64.86       60.70      9.07 o 
   0   0  24       43.36       44.09     12.21 o 
   1   0  24      148.70      129.45     12.56 o 
   2   0  24        0.46        1.40      4.53 o 
   3   0  24       33.97       12.91      6.28 o 
   4   0  24        0.15        1.05      5.23 o 
   5   0  24       27.08       36.98      9.07 o 
  -7   1  24       31.89       23.91      5.41 o 
  -6   1  24       30.53       33.90      5.55 o 
  -5   1  24        0.71        7.63      3.82 o 
  -4   1  24       38.94       45.33      5.79 o 
  -3   1  24       60.91       63.90      7.67 o 
  -2   1  24       37.27       47.33      8.20 o 
  -1   1  24       34.74       26.43      3.51 o 
   0   1  24        0.05       -2.09      2.47 o 
   1   1  24        4.58       -1.24      4.53 o 
   2   1  24        2.32        7.34      3.82 o 
   3   1  24        0.33        3.66      3.45 o 
   4   1  24        0.90       -0.83      3.49 o 
   5   1  24        6.33        6.98      4.19 o 
  -7   2  24        7.31       11.06      4.56 o 
  -6   2  24        0.00        3.82      3.43 o 
  -5   2  24        0.26        0.17      3.21 o 
  -4   2  24       14.62       17.05      4.31 o 
  -3   2  24       11.14        4.53      3.70 o 
  -2   2  24        1.03       -2.23      2.15 o 
  -1   2  24        3.89        0.73      2.24 o 
   0   2  24       30.53       35.01      3.99 o 
   1   2  24        0.05       -2.82      2.58 o 
   2   2  24       54.52       55.04      6.40 o 
   3   2  24       20.99       13.61      4.27 o 
   4   2  24       10.41        5.81      4.42 o 
   5   2  24        0.35       -2.88      3.31 o 
  -6   3  24        0.00        3.14      5.58 o 
  -5   3  24        0.12       -4.03      4.88 o 
  -4   3  24       10.38        4.21      8.02 o 
  -3   3  24        0.00       -3.30      2.20 o 
  -2   3  24      143.03      146.76      6.81 o 
  -1   3  24       90.51       99.53      6.15 o 
   0   3  24        6.24        8.54      2.71 o 
   1   3  24        1.13       -1.14      2.40 o 
   2   3  24        1.36        6.88      6.63 o 
   3   3  24        1.86        5.46      3.68 o 
   4   3  24        0.01        1.07      3.77 o 
   5   3  24       12.78       19.67      5.41 o 
  -6   4  24        0.00       -0.35      5.23 o 
  -5   4  24        7.16       10.12      6.28 o 
  -4   4  24       11.13       12.91      5.58 o 
  -3   4  24        5.01        3.99      4.19 o 
  -2   4  24       42.55       50.20      5.95 o 
  -1   4  24        1.94        0.49      5.58 o 
   0   4  24       24.35       24.06      3.75 o 
   1   4  24        0.85       -2.29      3.25 o 
   2   4  24       60.93       67.63      5.79 o 
   3   4  24       79.21       67.19      6.53 o 
   4   4  24        0.13        0.57      4.19 o 
  -5   5  24        0.05        4.88      5.23 o 
  -4   5  24        6.79        5.80      7.67 o 
  -3   5  24       45.88       49.48      7.85 o 
  -2   5  24       29.67       37.03      5.55 o 
  -1   5  24       10.45       14.84      4.53 o 
   0   5  24        0.07        0.56      4.36 o 
   1   5  24        0.51       -1.69      3.32 o 
   2   5  24        0.34        2.09      3.57 o 
   3   5  24       21.73       21.08      5.30 o 
  -4   6  24        0.46        0.04      3.92 o 
  -3   6  24        0.19       -2.35      3.57 o 
  -2   6  24        0.02        0.26      3.57 o 
  -1   6  24        4.75        1.77      3.82 o 
   0   6  24        6.65       16.39      5.41 o 
   1   6  24        0.39       -2.36      3.32 o 
   2   6  24        7.54       10.75      4.52 o 
  -2   7  24       10.67        9.05      4.27 o 
  -1   7  24        5.30        5.41      4.19 o 
   0   7  24        0.69        2.52      3.82 o 
  -7   1  25        1.44        2.83      3.92 o 
  -6   1  25        3.91        1.48      3.43 o 
  -5   1  25        3.04        3.31      3.43 o 
  -4   1  25       39.33       42.83      5.92 o 
  -3   1  25       83.54       93.05      7.89 o 
  -2   1  25        5.41        6.34      3.43 o 
  -1   1  25        6.07        4.17      2.46 o 
   0   1  25       16.08       13.94      3.92 o 
   1   1  25        0.31       -2.95      3.66 o 
   2   1  25       59.45       67.00      7.03 o 
   3   1  25       21.38       20.95      5.93 o 
   4   1  25        3.30        6.37      4.02 o 
   5   1  25       17.64       16.07      5.41 o 
  -6   2  25        0.00        4.22      7.33 o 
  -5   2  25        0.49       -2.33      3.18 o 
  -4   2  25       30.95       29.51      5.26 o 
  -3   2  25       19.07       14.94      4.19 o 
  -2   2  25        1.73        6.60      2.73 o 
  -1   2  25       33.43       32.25      4.03 o 
   0   2  25       41.81       56.84      4.98 o 
   1   2  25       43.45       53.60     13.43 o 
   2   2  25        2.58       10.37      5.93 o 
   3   2  25        3.27        1.59      3.32 o 
   4   2  25       13.47       22.22      5.51 o 
   5   2  25       14.01       19.98      5.76 o 
  -6   3  25        1.12        3.84      5.93 o 
  -5   3  25        0.02       -5.55      3.84 o 
  -4   3  25        2.40       -3.25      5.23 o 
  -3   3  25        1.90        4.14      3.68 o 
  -2   3  25       22.80       35.69      5.54 o 
  -1   3  25       97.64      120.26      6.40 o 
   0   3  25        2.27        1.77      2.65 o 
   1   3  25       35.94       49.29      5.03 o 
   2   3  25        0.05       -0.27      3.27 o 
   3   3  25        0.01       -1.19      3.57 o 
   4   3  25        2.54        9.94      4.44 o 
  -5   4  25       11.89        8.37      6.63 o 
  -4   4  25       37.95       41.16      9.07 o 
  -3   4  25        2.43        4.21      3.43 o 
  -2   4  25        5.79        8.52      3.82 o 
  -1   4  25       54.51       47.91      6.15 o 
   0   4  25        8.32        3.42      2.68 o 
   1   4  25        0.53        3.48      2.81 o 
   2   4  25        4.56        3.32      3.10 o 
   3   4  25       20.21       22.82      4.65 o 
   4   4  25        9.15        6.75      3.75 o 
  -5   5  25        2.70        4.19      5.93 o 
  -4   5  25        1.90        9.07      6.63 o 
  -3   5  25        0.06       -3.26      3.02 o 
  -2   5  25        3.62        3.18      3.85 o 
  -1   5  25       40.79       38.79      6.80 o 
   0   5  25       52.36       62.70     11.51 o 
   1   5  25        0.03       -3.59      3.32 o 
   2   5  25        7.65        7.94      4.31 o 
   3   5  25        2.97        5.09      5.76 o 
  -3   6  25        3.18        0.51      3.77 o 
  -2   6  25       19.95       10.65      4.27 o 
  -1   6  25       12.58        9.51      5.76 o 
   0   6  25       12.06       11.39      4.52 o 
   1   6  25       15.59        8.42      4.42 o 
  -6   0  26       10.25        2.09      5.23 o 
  -5   0  26        1.18        8.02      5.93 o 
  -4   0  26       40.92       45.00      8.72 o 
  -3   0  26       35.44       24.42      7.33 o 
  -2   0  26       87.78      107.45     11.86 o 
  -1   0  26        3.03        2.79      4.88 o 
   0   0  26       42.75       29.30      6.98 o 
   1   0  26        0.35       -3.84      4.19 o 
   2   0  26        2.56        1.40      4.88 o 
   3   0  26       30.18       24.42      7.33 o 
   4   0  26        9.75        3.84      5.93 o 
  -6   1  26        0.15       -0.87      3.45 o 
  -5   1  26       21.88       25.61      5.11 o 
  -4   1  26       95.14       99.10      8.51 o 
  -3   1  26       81.71       81.82      7.65 o 
  -2   1  26        0.50       -1.40      3.21 o 
  -1   1  26      104.19       93.31      5.96 o 
   0   1  26        2.98        0.94      3.09 o 
   1   1  26       39.85       45.51     10.29 o 
   2   1  26       16.31       13.95      4.44 o 
   3   1  26        1.89       -0.49      6.45 o 
   4   1  26       10.99       23.89      5.55 o 
  -6   2  26        1.05        1.66      3.57 o 
  -5   2  26        0.50        7.15      3.70 o 
  -4   2  26        1.42       -0.36      3.43 o 
  -3   2  26        9.50        3.22      3.27 o 
  -2   2  26        0.92        0.62      3.32 o 
  -1   2  26      194.94      182.46     11.34 o 
   0   2  26      120.77      122.26      7.86 o 
   1   2  26       11.73        6.19      3.68 o 
   2   2  26       26.17       20.58      4.81 o 
   3   2  26        9.07        9.12      4.19 o 
   4   2  26        1.33        1.02      3.82 o 
  -6   3  26        1.08        3.49      5.58 o 
  -5   3  26        6.15        8.56      4.02 o 
  -4   3  26        2.58        4.49      3.57 o 
  -3   3  26        6.59       -1.54      3.35 o 
  -2   3  26        1.65        7.19      2.90 o 
  -1   3  26        3.41        1.74      2.57 o 
   0   3  26       54.86       54.95      5.03 o 
   1   3  26       45.38       49.09      5.16 o 
   2   3  26        2.60       -2.34      2.65 o 
   3   3  26        0.30        4.88      3.95 o 
   4   3  26        3.64        0.70      3.95 o 
  -5   4  26        0.01       -4.53      4.88 o 
  -4   4  26        0.95       -2.09      5.58 o 
  -3   4  26        3.20        5.69      3.57 o 
  -2   4  26        1.40       -0.35      3.45 o 
  -1   4  26        1.37        5.44      4.71 o 
   0   4  26        0.07        0.16      3.32 o 
   1   4  26        2.49        0.92      2.81 o 
   2   4  26        0.00       -2.73      3.36 o 
   3   4  26       16.83       11.94      4.03 o 
  -4   5  26        0.06        6.63      6.28 o 
  -3   5  26        5.52        9.88      4.36 o 
  -2   5  26        0.34        0.62      7.15 o 
  -1   5  26        0.02       -2.84      3.57 o 
   0   5  26        4.76        3.55      6.10 o 
   1   5  26        0.07        2.09      3.57 o 
   2   5  26       18.32       11.14      4.77 o 
  -2   6  26        4.27        7.66      8.72 o 
  -1   6  26       12.67       11.31      6.80 o 
   0   6  26        0.46       -2.80      5.41 o 
  -6   1  27        3.95        3.14      3.70 o 
  -5   1  27        3.49        4.10      3.57 o 
  -4   1  27        0.02       -1.24      3.27 o 
  -3   1  27        0.07        1.42      3.57 o 
  -2   1  27        0.77        3.04      3.82 o 
  -1   1  27        2.81        6.88      4.02 o 
   0   1  27        2.33        2.03      3.43 o 
   1   1  27        0.48       -1.84      3.08 o 
   2   1  27        2.73       -0.54      5.76 o 
   3   1  27        0.16       -1.31      3.57 o 
   4   1  27        6.18       10.25      4.56 o 
  -6   2  27        3.93       -1.92      3.70 o 
  -5   2  27        0.35        2.09      3.45 o 
  -4   2  27       13.03       14.39      4.67 o 
  -3   2  27        4.64        4.87      3.82 o 
  -2   2  27       56.09       47.63      6.29 o 
  -1   2  27       40.89       44.98      4.62 o 
   0   2  27        3.98        8.10      3.08 o 
   1   2  27        4.95        3.14      3.45 o 
   2   2  27        3.35        3.31      3.95 o 
   3   2  27        5.17       -0.74      3.43 o 
   4   2  27        5.43        0.77      4.06 o 
  -5   3  27        7.82        3.49      5.93 o 
  -4   3  27        2.56        2.76      4.53 o 
  -3   3  27        0.35        1.06      3.52 o 
  -2   3  27       19.71       19.05      3.63 o 
  -1   3  27        0.81        1.15      2.78 o 
   0   3  27       26.14       30.46      4.15 o 
   1   3  27        1.61       -1.98      2.72 o 
   2   3  27       37.83       41.87      5.09 o 
   3   3  27        8.90       20.41      5.41 o 
  -4   4  27        4.83       10.81      6.28 o 
  -3   4  27        9.32        5.23      5.93 o 
  -2   4  27        2.74        3.06      3.60 o 
  -1   4  27       17.73       19.93      4.86 o 
   0   4  27        2.32        3.14      5.58 o 
   1   4  27       12.15       12.34      3.69 o 
   2   4  27       18.13       20.69      4.14 o 
   3   4  27        0.00       -1.40      3.22 o 
  -3   5  27        5.41        6.31      5.06 o 
  -2   5  27        2.54        3.19      4.36 o 
  -1   5  27        0.00        0.53      3.92 o 
   0   5  27        0.85       -1.22      3.70 o 
   1   5  27       42.85       53.17      7.03 o 
  -5   0  28        1.27        6.63      5.58 o 
  -4   0  28       24.94       41.16      9.07 o 
  -3   0  28        8.40       12.21      6.63 o 
  -2   0  28       25.77       20.58      7.33 o 
  -1   0  28        2.13        5.93      5.23 o 
   0   0  28        1.04       -3.14      4.53 o 
   1   0  28       28.55       31.05      7.67 o 
   2   0  28        7.12        9.07      5.93 o 
   3   0  28        1.42        2.44      4.88 o 
  -5   1  28        3.33        8.20      4.56 o 
  -4   1  28       12.40       13.57      6.63 o 
  -3   1  28       63.13       67.11     12.56 o 
  -2   1  28        7.74        3.34      5.41 o 
  -1   1  28       11.00        8.58      5.41 o 
   0   1  28       15.69       17.43      4.56 o 
   1   1  28        3.60       -2.60      3.32 o 
   2   1  28       12.68       14.30      4.69 o 
   3   1  28        0.11       -2.42      3.68 o 
  -5   2  28        9.46       11.66      4.67 o 
  -4   2  28        0.24        0.65      3.68 o 
  -3   2  28       71.67       85.12     11.69 o 
  -2   2  28       33.46       40.98      6.20 o 
  -1   2  28        6.51        9.15      3.21 o 
   0   2  28        3.15        1.30      4.30 o 
   1   2  28        6.70        5.20      3.27 o 
   2   2  28        0.00        1.85      8.89 o 
   3   2  28        0.64       -3.27      3.77 o 
  -5   3  28        1.50       -4.88      5.23 o 
  -4   3  28        0.25       -1.98      3.82 o 
  -3   3  28        8.18        7.92      4.19 o 
  -2   3  28        3.58        1.70      3.68 o 
  -1   3  28        0.02        3.08      3.03 o 
   0   3  28        5.58       13.27      3.59 o 
   1   3  28        1.27        1.32      3.01 o 
   2   3  28       39.05       39.23      9.66 o 
   3   3  28       28.29       34.91      6.40 o 
  -4   4  28        5.58       13.25      7.33 o 
  -3   4  28        6.11       12.56      6.28 o 
  -2   4  28        5.61        6.04      3.82 o 
  -1   4  28        1.57        7.67      4.36 o 
   0   4  28        1.97        3.12      4.17 o 
   1   4  28        5.33        3.14      5.93 o 
   2   4  28       10.38        7.28      4.86 o 
  -2   5  28        5.32       -0.22      4.36 o 
  -1   5  28       15.29       16.17      5.11 o 
   0   5  28        0.80        3.66      4.19 o 
  -5   1  29        1.90        0.50      3.82 o 
  -4   1  29        2.31        7.67      4.44 o 
  -3   1  29        0.13        1.22      3.95 o 
  -2   1  29        6.59       -2.74      6.80 o 
  -1   1  29       15.76       14.04      4.42 o 
   0   1  29       32.71       40.68      5.54 o 
   1   1  29        2.30        4.16      3.82 o 
   2   1  29        4.15       -0.08      3.57 o 
   3   1  29        4.09        4.01      5.06 o 
  -4   2  29       13.54       15.22      4.80 o 
  -3   2  29        0.60        1.14      3.84 o 
  -2   2  29        3.63        2.44      3.70 o 
  -1   2  29        0.67        0.25      3.52 o 
   0   2  29       12.27       13.99      3.75 o 
   1   2  29        2.57        0.87      2.92 o 
   2   2  29        0.13        1.59      4.06 o 
  -4   3  29        0.70        8.37      6.98 o 
  -3   3  29        1.15       -1.11      3.77 o 
  -2   3  29        6.08        3.14      4.02 o 
  -1   3  29       17.51       19.47      3.75 o 
   0   3  29        4.68        3.55      3.21 o 
   1   3  29       15.86       21.41      4.39 o 
   2   3  29        0.42        7.15      3.44 o 
  -3   4  29        2.71        2.44      5.23 o 
  -2   4  29        8.94        3.49      6.63 o 
  -1   4  29        0.72       -0.23      3.84 o 
   0   4  29        4.76        4.24      4.06 o 
   1   4  29        0.13        1.15      4.06 o 
  -4   0  30       26.29       32.09      8.72 o 
  -3   0  30        0.90        5.93      5.93 o 
  -2   0  30       27.15       32.44      9.07 o 
  -1   0  30       10.83       10.81      6.28 o 
   0   0  30        6.43        5.58      5.93 o 
   1   0  30       12.34        9.77      6.63 o 
   2   0  30        1.83        6.28      6.28 o 
  -4   1  30        0.03        0.81      6.45 o 
  -3   1  30        8.06       22.57      5.41 o 
  -2   1  30       24.76       10.73      4.77 o 
  -1   1  30        9.79        4.44      3.82 o 
   0   1  30        0.02       -4.81      3.21 o 
   1   1  30       13.43       16.39      4.93 o 
   2   1  30        0.68        1.22      3.95 o 
  -4   2  30        1.17       -2.27      5.06 o 
  -3   2  30        3.51        7.94      4.17 o 
  -2   2  30       20.50       16.19      4.91 o 
  -1   2  30       13.50       18.84      4.77 o 
   0   2  30       41.21       45.66      5.12 o 
   1   2  30        3.24        6.58      3.55 o 
   2   2  30        7.22        4.04      4.17 o 
  -3   3  30        7.42       10.04      4.77 o 
  -2   3  30       27.97       23.28      5.28 o 
  -1   3  30        6.41        7.33      4.02 o 
   0   3  30        7.45        7.98      3.48 o 
   1   3  30        0.00        3.64      3.15 o 
  -3   1  31       10.18       12.57      5.02 o 
  -2   1  31        0.77        1.72      3.82 o 
  -1   1  31       15.08        7.26      4.31 o 
   0   1  31        1.73       -2.96      3.45 o 
   1   1  31       20.54       18.03      5.30 o 
  -3   2  31        0.82       -3.66      3.45 o 
  -2   2  31        2.32       10.95      4.61 o 
  -1   2  31       20.04       14.81      4.81 o 
   0   2  31        7.34       13.37      5.06 o 
  -2   0  32        1.65        6.63      6.63 o 
  -1   0  32        5.20        4.88      6.28 o 
   0   0  32        5.21        4.19      5.93 o 
  -1   1  32        3.24        6.74      6.80 o 
                                                 
